# Supplementary material for: 4′-Bromo­butyl ent-16-oxobeyeran-19-oate
Source: Acta Crystallogr Sect E Struct Rep Online. 2010 Feb 13;66(Pt 3):o607. doi: 10.1107/S1600536810005167 (PMC2983525; doi:10.1107/S1600536810005167)
Supplement: Supplementary file 1 [file e-66-0o607-sup1.cif]

##############################################################################
###                                                                        ###
###        Electronic paper (Acta Crystallographica Section E)             ###
###                                                                        ###
##############################################################################
#                                                                            #
# This CIF contains the data in a paper accepted for publication in Acta     #
# Crystallographica Section E. It conforms to the requirements of Notes      #
# for Authors for Section E, and has been peer reviewed under the auspices   #
# of the IUCr Commission on Journals.                                        #
#                                                                            #
# Full details of the Crystallographic Information File format               #
# are given in the paper "The Crystallographic Information File (CIF):       #
# a New Standard Archive File for Crystallography" by S. R. Hall, F. H.      #
# Allen and I. D. Brown [Acta Cryst. (1991), A47, 655-685].                  #
#                                                                            #
# The current version of the core CIF dictionary is obtainable from          #
# ftp://ftp.iucr.org/pub/cif_core.dic. The current version number is 2.4.    #
#                                                                            #
# Software is freely available for graphical display of the structure(s) in  #
# this CIF.  For information consult the CIF home page http://www.iucr.org/  #
# cif/home.html                                                              #
#                                                                            #
# This file may be used for bona fide research purposes within the           #
# scientific community so long as proper attribution is given to the journal # 
# article from which it was obtained.                                        #
#                                                                            #
##############################################################################
                                             
data_I
_audit_creation_method     SHELXL-97
_chemical_name_systematic
;
4'-Bromobutyl <i>ent</i>-16-oxobeyeran-19-oate
;
_chemical_name_common     ?
_chemical_formula_moiety     'C24 H37 Br O3'
_chemical_formula_sum     'C24 H37 Br O3'
_chemical_formula_iupac     'C24 H37 Br O3'
_chemical_formula_weight     453.45
_chemical_melting_point     ?
_chemical_melting_point_gt     372
_chemical_melting_point_lt     373
_symmetry_cell_setting     Orthorhombic
_symmetry_space_group_name_H-M     'P 21 21 21'
_symmetry_space_group_name_hall     'P 2ac 2ab'
loop_
    _symmetry_equiv_pos_as_xyz
    'x, y, z'
    '-x+1/2, -y, z+1/2'
    '-x, y+1/2, -z+1/2'
    'x+1/2, -y+1/2, -z'
_cell_length_a     7.4335(10)
_cell_length_b     9.7732(14)
_cell_length_c     30.920(4)
_cell_angle_alpha     90.00
_cell_angle_beta     90.00
_cell_angle_gamma     90.00
_cell_volume     2246.3(5)
_cell_formula_units_Z     4
_cell_measurement_reflns_used     3390
_cell_measurement_theta_min     2.186
_cell_measurement_theta_max     20.0935
_cell_measurement_temperature     298(2)
_exptl_crystal_description     Block
_exptl_crystal_colour     colourless
_exptl_crystal_size_max     0.45
_exptl_crystal_size_mid     0.43
_exptl_crystal_size_min     0.37
_exptl_crystal_density_diffrn     1.341
_exptl_crystal_density_meas     ?
_exptl_crystal_density_method     'not measured'
_exptl_crystal_F_000     960
_exptl_absorpt_coefficient_mu     1.851
_exptl_absorpt_correction_type     multi-scan
_exptl_absorpt_process_details     '(SADABS; Bruker, 1999)'
_exptl_absorpt_correction_T_min     0.4896
_exptl_absorpt_correction_T_max     0.5475
_exptl_special_details
;
;
_diffrn_ambient_temperature     298(2)
_diffrn_radiation_type     MoK\a
_diffrn_radiation_wavelength     0.71073
_diffrn_radiation_source     'fine-focus sealed tube'
_diffrn_radiation_monochromator     graphite
_diffrn_measurement_device_type     'Bruker SMART CCD area-detector'
_diffrn_measurement_method     'phi and omega scans'
_diffrn_detector_area_resol_mean     ?
_diffrn_reflns_number     11802
_diffrn_reflns_av_R_equivalents     0.0515
_diffrn_reflns_av_sigmaI/netI     0.0681
_diffrn_reflns_theta_min     2.19
_diffrn_reflns_theta_max     25.00
_diffrn_reflns_theta_full     25.00
_diffrn_measured_fraction_theta_max     1.000
_diffrn_measured_fraction_theta_full     1.000
_diffrn_reflns_limit_h_min     -8
_diffrn_reflns_limit_h_max     8
_diffrn_reflns_limit_k_min     -11
_diffrn_reflns_limit_k_max     11
_diffrn_reflns_limit_l_min     -25
_diffrn_reflns_limit_l_max     36
_diffrn_standards_number     ?
_diffrn_standards_interval_count     ?
_diffrn_standards_interval_time     ?
_diffrn_standards_decay_%     ?
_refine_special_details
;
Refinement of <i>F</i>^2^ against ALL reflections. The weighted <i>R</i>-factor
wR and goodness of fit <i>S</i> are based on <i>F</i>^2^, conventional
<i>R</i>-factors <i>R</i> are based on <i>F</i>, with <i>F</i> set to zero for
negative <i>F</i>^2^. The threshold expression of <i>F</i>^2^ >
\s(<i>F</i>^2^) is used only for calculating <i>R</i>-factors(gt) etc. and is
not relevant to the choice of reflections for refinement. <i>R</i>-factors
based on <i>F</i>^2^ are statistically about twice as large as those based on
<i>F</i>, and <i>R</i>- factors based on ALL data will be even larger.
;
_reflns_number_total     3955
_reflns_number_gt     3041
_reflns_threshold_expression     I>2/s(I)
_refine_ls_structure_factor_coef     Fsqd
_refine_ls_matrix_type     full
_refine_ls_R_factor_all     0.0666
_refine_ls_R_factor_gt     0.0424
_refine_ls_wR_factor_gt     0.0969
_refine_ls_wR_factor_ref     0.1084
_refine_ls_goodness_of_fit_ref     1.004
_refine_ls_restrained_S_all     1.004
_refine_ls_number_reflns     3955
_refine_ls_number_parameters     256
_refine_ls_number_restraints     0
_refine_ls_hydrogen_treatment     constr
_refine_ls_weighting_scheme     calc
_refine_ls_weighting_details
         'calc w=1/[\s^2^(Fo^2^)+(0.0392P)^2^+0.9109P] where P=(Fo^2^+2Fc^2^)/3'
_atom_sites_solution_hydrogens     geom
_atom_sites_solution_primary     direct
_atom_sites_solution_secondary     difmap
_refine_ls_shift/su_max     0.001
_refine_ls_shift/su_mean     0.000
_refine_diff_density_max     0.643
_refine_diff_density_min     -0.250
_refine_ls_extinction_method     none
_refine_ls_extinction_coef     ?
_refine_ls_abs_structure_details     'Flack (1983), 1657 Friedel pairs'
_refine_ls_abs_structure_Flack     0.065(11)
loop_
    _atom_type_symbol
    _atom_type_description
    _atom_type_scat_dispersion_real
    _atom_type_scat_dispersion_imag
    _atom_type_scat_source
    'C' 'C' 0.0033 0.0016
                         'International Tables Vol C Tables 4.2.6.8 and 6.1.1.4'
    'H' 'H' 0.0000 0.0000
                         'International Tables Vol C Tables 4.2.6.8 and 6.1.1.4'
    'Br' 'Br' -0.2901 2.4595
                         'International Tables Vol C Tables 4.2.6.8 and 6.1.1.4'
    'O' 'O' 0.0106 0.0060
                         'International Tables Vol C Tables 4.2.6.8 and 6.1.1.4'
_computing_data_collection     'SMART (Bruker, 1999)'
_computing_cell_refinement     'SAINT (Bruker, 1999)'
_computing_data_reduction     'SAINT (Bruker, 1999)'
_computing_structure_solution     'SHELXS97 (Sheldrick, 2008)'
_computing_structure_refinement     'SHELXL97 (Sheldrick, 2008)'
_computing_molecular_graphics     'SHELXTL (Sheldrick, 2008)'
_computing_publication_material
                      'SHELXTL (Sheldrick, 2008) and <i>PLATON</i> (Spek, 2009)'
loop_
    _atom_site_type_symbol
    _atom_site_label
    _atom_site_fract_x
    _atom_site_fract_y
    _atom_site_fract_z
    _atom_site_U_iso_or_equiv
    _atom_site_adp_type
    _atom_site_calc_flag
    _atom_site_refinement_flags
    _atom_site_occupancy
    _atom_site_disorder_assembly
    _atom_site_disorder_group
    Br Br1 1.06095(7) 0.65680(5) 0.843138(17) 0.06872(19) Uani d . 1 . .
    O O1 0.6425(6) 1.2658(4) 0.55233(12) 0.0896(14) Uani d . 1 . .
    O O2 0.4910(4) 0.6155(3) 0.72346(9) 0.0539(8) Uani d . 1 . .
    O O3 0.2689(5) 0.7630(3) 0.71082(10) 0.0596(8) Uani d . 1 . .
    C C1 0.3384(5) 0.5981(4) 0.65535(13) 0.0409(9) Uani d . 1 . .
    C C2 0.4651(7) 0.4761(4) 0.64746(13) 0.0509(11) Uani d . 1 . .
    H H2A 0.4648 0.4187 0.6731 0.061 Uiso calc R 1 . .
    H H2B 0.4174 0.4222 0.6238 0.061 Uiso calc R 1 . .
    C C3 0.6590(7) 0.5144(4) 0.63695(14) 0.0500(11) Uani d . 1 . .
    H H3A 0.7150 0.5539 0.6624 0.060 Uiso calc R 1 . .
    H H3B 0.7254 0.4324 0.6293 0.060 Uiso calc R 1 . .
    C C4 0.6691(6) 0.6156(4) 0.59994(14) 0.0465(10) Uani d . 1 . .
    H H4A 0.6281 0.5710 0.5737 0.056 Uiso calc R 1 . .
    H H4B 0.7937 0.6418 0.5957 0.056 Uiso calc R 1 . .
    C C5 0.5556(5) 0.7466(4) 0.60725(11) 0.0336(8) Uani d . 1 . .
    C C6 0.5564(5) 0.8292(4) 0.56375(11) 0.0348(8) Uani d . 1 . .
    H H6 0.5287 0.7622 0.5411 0.042 Uiso calc R 1 . .
    C C7 0.7413(6) 0.8882(4) 0.55177(13) 0.0463(11) Uani d . 1 . .
    H H7A 0.7822 0.9468 0.5751 0.056 Uiso calc R 1 . .
    H H7B 0.8265 0.8136 0.5490 0.056 Uiso calc R 1 . .
    C C8 0.7401(6) 0.9696(5) 0.51008(14) 0.0522(11) Uani d . 1 . .
    H H8A 0.7356 0.9063 0.4859 0.063 Uiso calc R 1 . .
    H H8B 0.8519 1.0203 0.5080 0.063 Uiso calc R 1 . .
    C C9 0.5820(7) 1.0706(4) 0.50609(13) 0.0511(11) Uani d . 1 . .
    C C10 0.5754(7) 1.1544(5) 0.54781(14) 0.0539(11) Uani d . 1 . .
    C C11 0.4664(6) 1.0794(4) 0.58069(12) 0.0403(10) Uani d . 1 . .
    H H11A 0.3606 1.1320 0.5886 0.048 Uiso calc R 1 . .
    H H11B 0.5369 1.0627 0.6065 0.048 Uiso calc R 1 . .
    C C12 0.4113(5) 0.9427(4) 0.55920(11) 0.0355(9) Uani d . 1 . .
    C C13 0.2273(5) 0.8911(4) 0.57262(13) 0.0431(10) Uani d . 1 . .
    H H13A 0.1846 0.8260 0.5513 0.052 Uiso calc R 1 . .
    H H13B 0.1437 0.9673 0.5732 0.052 Uiso calc R 1 . .
    C C14 0.2291(5) 0.8229(4) 0.61678(13) 0.0401(9) Uani d . 1 . .
    H H14A 0.1090 0.7917 0.6240 0.048 Uiso calc R 1 . .
    H H14B 0.2667 0.8884 0.6385 0.048 Uiso calc R 1 . .
    C C15 0.3585(5) 0.7013(4) 0.61649(12) 0.0356(9) Uani d . 1 . .
    H H15 0.3237 0.6482 0.5909 0.043 Uiso calc R 1 . .
    C C16 0.4094(6) 0.9881(4) 0.51133(12) 0.0454(10) Uani d . 1 . .
    H H16A 0.4090 0.9094 0.4922 0.055 Uiso calc R 1 . .
    H H16B 0.3046 1.0440 0.5052 0.055 Uiso calc R 1 . .
    C C17 0.3620(6) 0.6695(5) 0.69846(13) 0.0428(10) Uani d . 1 . .
    C C18 0.1425(6) 0.5419(5) 0.65644(17) 0.0630(13) Uani d . 1 . .
    H H18A 0.1340 0.4703 0.6776 0.095 Uiso calc R 1 . .
    H H18B 0.1115 0.5062 0.6285 0.095 Uiso calc R 1 . .
    H H18C 0.0611 0.6145 0.6639 0.095 Uiso calc R 1 . .
    C C19 0.6359(5) 0.8274(4) 0.64501(12) 0.0404(9) Uani d . 1 . .
    H H19A 0.6488 0.7684 0.6696 0.061 Uiso calc R 1 . .
    H H19B 0.5575 0.9021 0.6522 0.061 Uiso calc R 1 . .
    H H19C 0.7516 0.8625 0.6368 0.061 Uiso calc R 1 . .
    C C20 0.5970(8) 1.1571(5) 0.46522(16) 0.0774(16) Uani d . 1 . .
    H H20A 0.5984 1.0984 0.4403 0.116 Uiso calc R 1 . .
    H H20B 0.7061 1.2096 0.4661 0.116 Uiso calc R 1 . .
    H H20C 0.4958 1.2179 0.4635 0.116 Uiso calc R 1 . .
    C C21 0.5242(7) 0.6883(5) 0.76431(14) 0.0647(14) Uani d . 1 . .
    H H21A 0.4163 0.6879 0.7820 0.078 Uiso calc R 1 . .
    H H21B 0.5570 0.7826 0.7585 0.078 Uiso calc R 1 . .
    C C22 0.6719(6) 0.6183(5) 0.78729(15) 0.0587(12) Uani d . 1 . .
    H H22A 0.6383 0.5234 0.7917 0.070 Uiso calc R 1 . .
    H H22B 0.6857 0.6599 0.8156 0.070 Uiso calc R 1 . .
    C C23 0.8505(7) 0.6223(7) 0.76451(16) 0.0757(16) Uani d . 1 . .
    H H23A 0.8386 0.5775 0.7367 0.091 Uiso calc R 1 . .
    H H23B 0.8829 0.7170 0.7592 0.091 Uiso calc R 1 . .
    C C24 0.9989(7) 0.5548(6) 0.78940(17) 0.0716(15) Uani d . 1 . .
    H H24A 1.1049 0.5484 0.7712 0.086 Uiso calc R 1 . .
    H H24B 0.9626 0.4625 0.7970 0.086 Uiso calc R 1 . .
loop_
    _atom_site_aniso_label
    _atom_site_aniso_U_11
    _atom_site_aniso_U_22
    _atom_site_aniso_U_33
    _atom_site_aniso_U_12
    _atom_site_aniso_U_13
    _atom_site_aniso_U_23
    Br1 0.0692(3) 0.0608(3) 0.0761(3) 0.0049(3) -0.0274(3) -0.0054(3)
    O1 0.135(4) 0.054(2) 0.080(3) -0.039(2) 0.034(2) -0.0121(19)
    O2 0.060(2) 0.0612(19) 0.0409(16) 0.0070(15) -0.0069(14) -0.0048(14)
    O3 0.070(2) 0.062(2) 0.0470(18) 0.0160(19) 0.0007(16) -0.0034(16)
    C1 0.046(2) 0.040(2) 0.037(2) -0.0072(18) -0.004(2) 0.0044(19)
    C2 0.076(3) 0.034(2) 0.043(3) 0.002(2) -0.008(2) 0.0040(18)
    C3 0.062(3) 0.041(2) 0.047(3) 0.016(2) -0.003(2) 0.003(2)
    C4 0.043(2) 0.050(3) 0.047(2) 0.011(2) -0.0043(19) -0.005(2)
    C5 0.032(2) 0.0344(19) 0.035(2) -0.0022(19) -0.0021(18) -0.0015(16)
    C6 0.037(2) 0.0328(18) 0.0346(19) -0.004(2) 0.0010(17) -0.0038(16)
    C7 0.040(2) 0.046(2) 0.053(3) -0.0039(19) 0.009(2) -0.006(2)
    C8 0.053(3) 0.057(3) 0.047(3) -0.006(2) 0.015(2) -0.004(2)
    C9 0.073(3) 0.043(2) 0.037(2) -0.007(2) 0.009(2) 0.0028(18)
    C10 0.068(3) 0.039(2) 0.054(3) -0.006(3) 0.010(2) -0.002(2)
    C11 0.048(3) 0.034(2) 0.039(2) 0.0043(19) 0.0012(19) 0.0017(17)
    C12 0.041(2) 0.038(2) 0.0273(19) -0.0003(18) -0.0034(17) 0.0009(16)
    C13 0.037(2) 0.045(2) 0.047(2) 0.0042(18) -0.0059(18) 0.007(2)
    C14 0.029(2) 0.046(2) 0.046(2) -0.0009(19) 0.0018(17) 0.004(2)
    C15 0.037(2) 0.039(2) 0.031(2) -0.0041(17) -0.0016(17) -0.0046(16)
    C16 0.057(3) 0.045(2) 0.035(2) -0.001(2) -0.006(2) 0.0011(18)
    C17 0.044(2) 0.044(2) 0.041(2) -0.005(2) -0.0008(18) 0.009(2)
    C18 0.061(3) 0.069(3) 0.059(3) -0.029(2) -0.005(3) 0.009(3)
    C19 0.037(2) 0.047(2) 0.037(2) -0.0021(18) -0.0049(16) -0.003(2)
    C20 0.108(5) 0.065(3) 0.060(3) -0.013(4) 0.020(3) 0.018(3)
    C21 0.075(3) 0.082(4) 0.037(2) -0.001(3) -0.012(2) -0.006(2)
    C22 0.059(3) 0.069(3) 0.048(3) -0.004(2) -0.004(2) 0.000(2)
    C23 0.064(3) 0.111(5) 0.052(3) -0.003(3) -0.001(2) 0.009(3)
    C24 0.056(3) 0.091(4) 0.068(3) -0.004(3) -0.004(3) -0.016(3)
_geom_special_details
;
All esds (except the esd in the dihedral angle between two l.s. planes) are
estimated using the full covariance matrix. The cell esds are taken into
account individually in the estimation of esds in distances, angles and
torsion angles; correlations between esds in cell parameters are only used
when they are defined by crystal symmetry. An approximate (isotropic)
treatment of cell esds is used for estimating esds involving l.s. planes.
;
loop_
    _geom_bond_atom_site_label_1
    _geom_bond_atom_site_label_2
    _geom_bond_site_symmetry_2
    _geom_bond_distance
    _geom_bond_publ_flag
    Br1 C24 . 1.992(5) ?
    O1 C10 . 1.206(5) ?
    O2 C17 . 1.340(5) ?
    O2 C21 . 1.470(5) ?
    O3 C17 . 1.208(5) ?
    C1 C17 . 1.515(6) ?
    C1 C2 . 1.539(6) ?
    C1 C18 . 1.557(6) ?
    C1 C15 . 1.576(5) ?
    C2 C3 . 1.524(6) ?
    C2 H2A . 0.9700 ?
    C2 H2B . 0.9700 ?
    C3 C4 . 1.515(6) ?
    C3 H3A . 0.9700 ?
    C3 H3B . 0.9700 ?
    C4 C5 . 1.549(5) ?
    C4 H4A . 0.9700 ?
    C4 H4B . 0.9700 ?
    C5 C19 . 1.531(5) ?
    C5 C15 . 1.557(5) ?
    C5 C6 . 1.569(5) ?
    C6 C7 . 1.535(6) ?
    C6 C12 . 1.554(5) ?
    C6 H6 . 0.9800 ?
    C7 C8 . 1.515(6) ?
    C7 H7A . 0.9700 ?
    C7 H7B . 0.9700 ?
    C8 C9 . 1.540(7) ?
    C8 H8A . 0.9700 ?
    C8 H8B . 0.9700 ?
    C9 C16 . 1.524(6) ?
    C9 C20 . 1.525(6) ?
    C9 C10 . 1.529(6) ?
    C10 C11 . 1.492(6) ?
    C11 C12 . 1.547(5) ?
    C11 H11A . 0.9700 ?
    C11 H11B . 0.9700 ?
    C12 C13 . 1.516(6) ?
    C12 C16 . 1.545(5) ?
    C13 C14 . 1.519(5) ?
    C13 H13A . 0.9700 ?
    C13 H13B . 0.9700 ?
    C14 C15 . 1.529(5) ?
    C14 H14A . 0.9700 ?
    C14 H14B . 0.9700 ?
    C15 H15 . 0.9800 ?
    C16 H16A . 0.9700 ?
    C16 H16B . 0.9700 ?
    C18 H18A . 0.9600 ?
    C18 H18B . 0.9600 ?
    C18 H18C . 0.9600 ?
    C19 H19A . 0.9600 ?
    C19 H19B . 0.9600 ?
    C19 H19C . 0.9600 ?
    C20 H20A . 0.9600 ?
    C20 H20B . 0.9600 ?
    C20 H20C . 0.9600 ?
    C21 C22 . 1.476(7) ?
    C21 H21A . 0.9700 ?
    C21 H21B . 0.9700 ?
    C22 C23 . 1.503(7) ?
    C22 H22A . 0.9700 ?
    C22 H22B . 0.9700 ?
    C23 C24 . 1.499(7) ?
    C23 H23A . 0.9700 ?
    C23 H23B . 0.9700 ?
    C24 H24A . 0.9700 ?
    C24 H24B . 0.9700 ?
loop_
    _geom_angle_atom_site_label_1
    _geom_angle_atom_site_label_2
    _geom_angle_atom_site_label_3
    _geom_angle_site_symmetry_1
    _geom_angle_site_symmetry_3
    _geom_angle
    _geom_angle_publ_flag
    C17 O2 C21 . . 115.1(3) ?
    C17 C1 C2 . . 115.2(3) ?
    C17 C1 C18 . . 104.6(4) ?
    C2 C1 C18 . . 107.6(3) ?
    C17 C1 C15 . . 111.4(3) ?
    C2 C1 C15 . . 108.5(3) ?
    C18 C1 C15 . . 109.3(3) ?
    C3 C2 C1 . . 115.0(3) ?
    C3 C2 H2A . . 108.5 ?
    C1 C2 H2A . . 108.5 ?
    C3 C2 H2B . . 108.5 ?
    C1 C2 H2B . . 108.5 ?
    H2A C2 H2B . . 107.5 ?
    C4 C3 C2 . . 111.6(4) ?
    C4 C3 H3A . . 109.3 ?
    C2 C3 H3A . . 109.3 ?
    C4 C3 H3B . . 109.3 ?
    C2 C3 H3B . . 109.3 ?
    H3A C3 H3B . . 108.0 ?
    C3 C4 C5 . . 113.8(3) ?
    C3 C4 H4A . . 108.8 ?
    C5 C4 H4A . . 108.8 ?
    C3 C4 H4B . . 108.8 ?
    C5 C4 H4B . . 108.8 ?
    H4A C4 H4B . . 107.7 ?
    C19 C5 C4 . . 109.0(3) ?
    C19 C5 C15 . . 111.9(3) ?
    C4 C5 C15 . . 107.7(3) ?
    C19 C5 C6 . . 112.8(3) ?
    C4 C5 C6 . . 107.3(3) ?
    C15 C5 C6 . . 107.9(3) ?
    C7 C6 C12 . . 109.4(3) ?
    C7 C6 C5 . . 113.8(3) ?
    C12 C6 C5 . . 116.3(3) ?
    C7 C6 H6 . . 105.5 ?
    C12 C6 H6 . . 105.5 ?
    C5 C6 H6 . . 105.5 ?
    C8 C7 C6 . . 113.4(4) ?
    C8 C7 H7A . . 108.9 ?
    C6 C7 H7A . . 108.9 ?
    C8 C7 H7B . . 108.9 ?
    C6 C7 H7B . . 108.9 ?
    H7A C7 H7B . . 107.7 ?
    C7 C8 C9 . . 114.1(3) ?
    C7 C8 H8A . . 108.7 ?
    C9 C8 H8A . . 108.7 ?
    C7 C8 H8B . . 108.7 ?
    C9 C8 H8B . . 108.7 ?
    H8A C8 H8B . . 107.6 ?
    C16 C9 C20 . . 116.3(4) ?
    C16 C9 C10 . . 99.6(3) ?
    C20 C9 C10 . . 113.8(3) ?
    C16 C9 C8 . . 107.2(3) ?
    C20 C9 C8 . . 111.5(4) ?
    C10 C9 C8 . . 107.5(4) ?
    O1 C10 C11 . . 126.1(4) ?
    O1 C10 C9 . . 124.6(4) ?
    C11 C10 C9 . . 109.2(4) ?
    C10 C11 C12 . . 106.0(3) ?
    C10 C11 H11A . . 110.5 ?
    C12 C11 H11A . . 110.5 ?
    C10 C11 H11B . . 110.5 ?
    C12 C11 H11B . . 110.5 ?
    H11A C11 H11B . . 108.7 ?
    C13 C12 C16 . . 110.4(3) ?
    C13 C12 C11 . . 114.1(3) ?
    C16 C12 C11 . . 99.6(3) ?
    C13 C12 C6 . . 111.3(3) ?
    C16 C12 C6 . . 107.3(3) ?
    C11 C12 C6 . . 113.2(3) ?
    C12 C13 C14 . . 112.6(3) ?
    C12 C13 H13A . . 109.1 ?
    C14 C13 H13A . . 109.1 ?
    C12 C13 H13B . . 109.1 ?
    C14 C13 H13B . . 109.1 ?
    H13A C13 H13B . . 107.8 ?
    C13 C14 C15 . . 110.0(3) ?
    C13 C14 H14A . . 109.7 ?
    C15 C14 H14A . . 109.7 ?
    C13 C14 H14B . . 109.7 ?
    C15 C14 H14B . . 109.7 ?
    H14A C14 H14B . . 108.2 ?
    C14 C15 C5 . . 111.8(3) ?
    C14 C15 C1 . . 115.7(3) ?
    C5 C15 C1 . . 114.3(3) ?
    C14 C15 H15 . . 104.5 ?
    C5 C15 H15 . . 104.5 ?
    C1 C15 H15 . . 104.5 ?
    C9 C16 C12 . . 104.2(3) ?
    C9 C16 H16A . . 110.9 ?
    C12 C16 H16A . . 110.9 ?
    C9 C16 H16B . . 110.9 ?
    C12 C16 H16B . . 110.9 ?
    H16A C16 H16B . . 108.9 ?
    O3 C17 O2 . . 121.7(4) ?
    O3 C17 C1 . . 124.1(4) ?
    O2 C17 C1 . . 114.1(4) ?
    C1 C18 H18A . . 109.5 ?
    C1 C18 H18B . . 109.5 ?
    H18A C18 H18B . . 109.5 ?
    C1 C18 H18C . . 109.5 ?
    H18A C18 H18C . . 109.5 ?
    H18B C18 H18C . . 109.5 ?
    C5 C19 H19A . . 109.5 ?
    C5 C19 H19B . . 109.5 ?
    H19A C19 H19B . . 109.5 ?
    C5 C19 H19C . . 109.5 ?
    H19A C19 H19C . . 109.5 ?
    H19B C19 H19C . . 109.5 ?
    C9 C20 H20A . . 109.5 ?
    C9 C20 H20B . . 109.5 ?
    H20A C20 H20B . . 109.5 ?
    C9 C20 H20C . . 109.5 ?
    H20A C20 H20C . . 109.5 ?
    H20B C20 H20C . . 109.5 ?
    O2 C21 C22 . . 108.3(4) ?
    O2 C21 H21A . . 110.0 ?
    C22 C21 H21A . . 110.0 ?
    O2 C21 H21B . . 110.0 ?
    C22 C21 H21B . . 110.0 ?
    H21A C21 H21B . . 108.4 ?
    C21 C22 C23 . . 114.8(4) ?
    C21 C22 H22A . . 108.6 ?
    C23 C22 H22A . . 108.6 ?
    C21 C22 H22B . . 108.6 ?
    C23 C22 H22B . . 108.6 ?
    H22A C22 H22B . . 107.5 ?
    C24 C23 C22 . . 113.5(4) ?
    C24 C23 H23A . . 108.9 ?
    C22 C23 H23A . . 108.9 ?
    C24 C23 H23B . . 108.9 ?
    C22 C23 H23B . . 108.9 ?
    H23A C23 H23B . . 107.7 ?
    C23 C24 Br1 . . 112.2(4) ?
    C23 C24 H24A . . 109.2 ?
    Br1 C24 H24A . . 109.2 ?
    C23 C24 H24B . . 109.2 ?
    Br1 C24 H24B . . 109.2 ?
    H24A C24 H24B . . 107.9 ?
data_New_Global_Publ_Block
_journal_date_recd_electronic     2010-02-06
_journal_date_accepted     2010-02-09
_journal_name_full     'Acta Crystallographica, Section E'
_journal_year     2010
_journal_volume     66
_journal_issue      3
_journal_page_first     o607
_journal_page_last     o607
_journal_paper_category     QO
_journal_coeditor_code     BG2330
_publ_contact_author_name     'Junqing Chen'
_publ_contact_author_address
; School of chemistry and chemical engineering
Institute of Pharmaceutical Engineering
Southeast University
Nanjing 210096
People's Republic of China
;
_publ_contact_author_email     'junq.chen@yahoo.com.cn'
_publ_contact_author_fax     '86-25-83272349 '
_publ_contact_author_phone     '86-25-83272349 '
_publ_section_title
;
4'-Bromobutyl <i>ent</i>-16-oxobeyeran-19-oate
;
_publ_section_title_footnote     .
loop_
    _publ_author_name
    _publ_author_footnote
    _publ_author_address
    'Chen*, Junqing' .
;
School of Chemistry and Chemical Engineering
Institute of Pharmaceutical Engineering
Southeast University
Nanjing 210096
People's Republic of China
;
    'Zha, Xiaoming' .
;
Jiangsu Center for Drug Screening,, China Pharmaceutical University, 24
Tongjiaxiang, Nanjing 210009, People's Republic of China
;
_publ_section_synopsis     .
