# Supplementary material for: 4′-Bromo­butyl ent-16-oxobeyeran-19-oate
Source: Acta Crystallogr Sect E Struct Rep Online. 2010 Feb 13;66(Pt 3):o607. doi: 10.1107/S1600536810005167 (PMC2983525; doi:10.1107/S1600536810005167)
Supplement: Supplementary file 2 [file e-66-0o607-Isup2.hkl]

# 
# h,k,l, Fc-squared, Fo-squared, sigma(Fo-squared) and status flag 
# 
data_I
_shelx_title ' 051217d in P2(1)2(1)2(1)' 
_shelx_refln_list_code          4 
_shelx_F_calc_maximum      193.52 
_exptl_crystal_F_000       960.00 
_reflns_d_resolution_high  0.8407 
 
loop_ 
 _symmetry_equiv_pos_as_xyz 
 'x, y, z' 
 '-x+1/2, -y, z+1/2' 
 '-x, y+1/2, -z+1/2' 
 'x+1/2, -y+1/2, -z' 
 
_cell_length_a     7.4335 
_cell_length_b     9.7732 
_cell_length_c    30.9195 
_cell_angle_alpha  90.000 
_cell_angle_beta   90.000 
_cell_angle_gamma  90.000 
 
_shelx_F_squared_multiplier     1.000 
 
loop_ 
 _refln_index_h 
 _refln_index_k 
 _refln_index_l 
 _refln_F_squared_calc 
 _refln_F_squared_meas 
 _refln_F_squared_sigma 
 _refln_observed_status 
   2   0   0     5860.91     6345.48    521.11 o 
   4   0   0        6.74       15.16     12.14 o 
   6   0   0      432.97      448.71     47.56 o 
   8   0   0       41.63       38.25     27.56 o 
   1   1   0      710.69      786.52     33.28 o 
   2   1   0     1039.77     1066.08     52.41 o 
   3   1   0     3446.52     3575.94    173.58 o 
   4   1   0     4258.26     4381.21    212.94 o 
   5   1   0     1118.07     1044.31     53.91 o 
   6   1   0     1754.80     1624.04     82.19 o 
   7   1   0        4.31      -16.78     16.78 o 
   8   1   0        1.39       23.08     20.96 o 
   0   2   0      833.31     1098.20     52.58 o 
   1   2   0     1007.55     1301.99     53.76 o 
   2   2   0       53.73       70.99      9.40 o 
   3   2   0     2457.61     2460.56    103.61 o 
   4   2   0        2.06        6.81      7.87 o 
   5   2   0     1144.18     1138.84     58.22 o 
   6   2   0      127.79      122.56     14.44 o 
   7   2   0      396.54      417.15     25.33 o 
   8   2   0       41.88       25.08     22.60 o 
   1   3   0     1984.37     2034.11     73.57 o 
   2   3   0      465.14      447.66     25.16 o 
   3   3   0    14235.13    14435.78    525.49 o 
   4   3   0      620.49      603.69     24.63 o 
   5   3   0      817.84      787.41     36.48 o 
   6   3   0       57.43       89.05     13.25 o 
   7   3   0       26.85       32.72     14.43 o 
   8   3   0        8.10       -1.82     20.36 o 
   0   4   0     7342.54     7276.58    339.37 o 
   1   4   0     1228.54     1403.77     51.23 o 
   2   4   0     1166.28     1207.45     50.39 o 
   3   4   0      275.92      306.38     15.33 o 
   4   4   0       74.60       95.08     11.81 o 
   5   4   0       40.31       75.52     11.31 o 
   6   4   0       15.23       15.32     11.23 o 
   7   4   0      158.31      199.32     17.97 o 
   8   4   0       28.91       64.95     28.13 o 
   1   5   0      216.47      206.52     10.29 o 
   2   5   0     1828.21     1768.72     73.59 o 
   3   5   0      258.76      315.84     20.16 o 
   4   5   0      962.72      898.40     47.37 o 
   5   5   0       11.71       31.22     12.79 o 
   6   5   0      311.26      348.39     30.29 o 
   7   5   0       37.43       41.62     17.72 o 
   0   6   0     2522.16     2466.00    117.38 o 
   1   6   0      105.78      133.98     10.81 o 
   2   6   0     1412.74     1470.35     74.22 o 
   3   6   0       98.41      107.39     13.85 o 
   4   6   0      201.25      210.69     18.73 o 
   5   6   0       33.63       23.22     13.44 o 
   6   6   0      153.60      154.42     19.07 o 
   7   6   0        8.30      -20.61     20.61 o 
   1   7   0      216.62      212.91     17.84 o 
   2   7   0      411.38      464.70     30.90 o 
   3   7   0      942.88      901.88     48.79 o 
   4   7   0       83.28       83.37     14.13 o 
   5   7   0      926.09      906.73     49.71 o 
   6   7   0       50.01       64.58     22.92 o 
   7   7   0       16.18       21.73     29.94 o 
   0   8   0       31.52       47.33     16.90 o 
   1   8   0     2076.12     1994.87    100.20 o 
   2   8   0      190.67      208.27     19.27 o 
   3   8   0      291.14      274.42     22.27 o 
   4   8   0       76.30       39.26     15.37 o 
   5   8   0        5.38       24.15     16.80 o 
   6   8   0       24.14       27.95     24.53 o 
   1   9   0      556.37      593.28     36.36 o 
   2   9   0      200.92      154.81     25.89 o 
   3   9   0      860.69      795.68     45.80 o 
   4   9   0       35.14       21.60     16.39 o 
   5   9   0       20.21        3.84     22.17 o 
   0  10   0      357.09      340.05     33.68 o 
   1  10   0        3.98       10.97     17.26 o 
   2  10   0      344.74      332.13     32.15 o 
   3  10   0        0.21       22.87     17.55 o 
   4  10   0        0.03       -0.89     27.23 o 
   1  11   0        7.42       25.11     19.54 o 
   2  11   0       20.57       32.97     19.66 o 
   1   0   1     1753.82     1193.46     55.41 o 
   2   0   1      603.08      502.91     31.67 o 
   3   0   1     1682.40     1742.87    103.03 o 
   4   0   1     1634.70     1598.86     95.56 o 
   5   0   1      594.56      575.01     38.53 o 
   6   0   1       24.42       37.67     11.84 o 
   7   0   1      564.98      568.58     41.89 o 
   8   0   1       28.26       -8.66     21.07 o 
  -8   1   1       76.56       91.56     43.70 o 
  -7   1   1       36.39        3.62     17.82 o 
  -6   1   1      123.44      154.35     15.52 o 
  -5   1   1     1526.99     1408.73     66.32 o 
  -4   1   1      693.79      723.69     36.23 o 
  -3   1   1      541.40      632.46     33.72 o 
  -2   1   1     8745.21     8952.41    440.33 o 
  -1   1   1     3294.15     3375.41    124.59 o 
   0   1   1      344.55      181.94      9.68 o 
   1   1   1     4142.26     3984.00    313.59 o 
   2   1   1     9262.93     9505.73    534.24 o 
   3   1   1      743.08      845.09     48.75 o 
   4   1   1      536.09      505.08     35.64 o 
   5   1   1     1204.05     1177.27     64.00 o 
   6   1   1      135.82      164.00     15.41 o 
   7   1   1       33.45       31.83     14.52 o 
   8   1   1       75.70       56.40     21.94 o 
  -8   2   1       88.90       91.93     27.74 o 
  -7   2   1      104.52      114.31     13.91 o 
  -6   2   1      169.28      200.28     14.13 o 
  -5   2   1      885.06      894.80     36.30 o 
  -4   2   1      463.32      480.14     20.54 o 
  -3   2   1     2824.59     2995.72    110.86 o 
  -2   2   1     7802.22     8239.16    307.23 o 
  -1   2   1      568.34      626.09     54.43 o 
   0   2   1    37448.95    35045.79   1158.95 o 
   1   2   1      885.71      853.80     35.84 o 
   2   2   1     8686.37     9131.63    324.51 o 
   3   2   1     2757.00     2846.32    137.36 o 
   4   2   1      414.96      449.66     31.62 o 
   5   2   1      868.34      877.43     56.60 o 
   6   2   1      174.89      195.87     21.19 o 
   7   2   1      132.24      121.98     25.58 o 
   8   2   1      101.04       79.85     21.76 o 
  -8   3   1       33.38       74.03     27.79 o 
  -7   3   1      106.51      121.75     15.58 o 
  -6   3   1      821.53      784.24     36.51 o 
  -5   3   1      121.79      153.22     17.49 o 
  -4   3   1     3220.51     3169.55    115.07 o 
  -3   3   1     1056.72     1032.05     47.92 o 
  -2   3   1     4656.77     4731.90    263.44 o 
  -1   3   1     2072.56     2176.76     83.41 o 
   0   3   1      316.36      320.67     11.72 o 
   1   3   1     2673.38     2585.75     98.22 o 
   2   3   1     3504.61     3652.34    319.73 o 
   3   3   1      841.52      835.50     36.35 o 
   4   3   1     3189.81     3123.09    117.00 o 
   5   3   1      140.15      162.32     13.46 o 
   6   3   1      800.55      752.77     45.70 o 
   7   3   1      104.65       97.12     20.22 o 
   8   3   1       35.64       46.88     20.47 o 
  -8   4   1      125.43      106.95     41.98 o 
  -7   4   1      291.87      358.57     22.62 o 
  -6   4   1      272.09      254.95     18.79 o 
  -5   4   1      680.86      654.35     36.36 o 
  -4   4   1      111.89      116.44     12.39 o 
  -3   4   1      196.47      251.77     18.62 o 
  -2   4   1     1899.64     1823.84     74.04 o 
  -1   4   1     1141.23     1179.20     40.48 o 
   0   4   1      796.85      859.90     29.65 o 
   1   4   1     1183.13     1215.49     50.06 o 
   2   4   1     1779.87     1726.08     73.03 o 
   3   4   1      381.26      415.82     17.82 o 
   4   4   1      139.76      136.08     13.21 o 
   5   4   1      677.52      619.92     30.60 o 
   6   4   1      304.75      322.87     20.51 o 
   7   4   1      279.66      282.24     22.38 o 
   8   4   1       99.71      112.16     18.35 o 
  -7   5   1       57.89       35.16     21.78 o 
  -6   5   1      264.44      315.09     28.91 o 
  -5   5   1     1025.42     1017.99     53.74 o 
  -4   5   1       42.61       40.22     10.86 o 
  -3   5   1     2028.13     1922.11     96.27 o 
  -2   5   1      891.26      929.34     38.62 o 
  -1   5   1      150.47      217.76     10.60 o 
   0   5   1     1192.16     1239.77     47.21 o 
   1   5   1      257.74      299.76     13.73 o 
   2   5   1      841.20      848.31     37.51 o 
   3   5   1     2053.23     1966.32     96.68 o 
   4   5   1       65.78       65.43     11.77 o 
   5   5   1     1011.36      964.62     51.64 o 
   6   5   1      259.57      290.50     23.76 o 
   7   5   1       68.28       61.45     18.11 o 
  -7   6   1      243.83      251.74     33.15 o 
  -6   6   1       17.22       23.89     16.14 o 
  -5   6   1        0.22       19.94     13.65 o 
  -4   6   1      250.98      281.91     20.55 o 
  -3   6   1      240.75      219.80     17.37 o 
  -2   6   1      431.84      444.31     28.33 o 
  -1   6   1     1489.32     1468.45     58.35 o 
   0   6   1     1295.67     1227.61     47.21 o 
   1   6   1     1616.37     1613.04     64.78 o 
   2   6   1      450.93      448.96     26.54 o 
   3   6   1      219.42      229.90     17.87 o 
   4   6   1      262.12      292.81     29.09 o 
   5   6   1        7.83        0.71     13.21 o 
   6   6   1       21.72       61.07     24.01 o 
   7   6   1      245.83      262.45     32.18 o 
  -7   7   1       23.30       39.83     25.29 o 
  -6   7   1       51.82       23.09     31.22 o 
  -5   7   1       30.92       23.70     14.55 o 
  -4   7   1      216.85      250.61     22.08 o 
  -3   7   1      622.57      576.38     33.68 o 
  -2   7   1      454.17      437.45     27.75 o 
  -1   7   1      399.06      397.05     21.82 o 
   0   7   1       87.10       94.32      9.04 o 
   1   7   1      415.66      406.20     20.82 o 
   2   7   1      481.72      460.18     27.90 o 
   3   7   1      589.73      538.38     32.89 o 
   4   7   1      316.77      325.86     24.21 o 
   5   7   1       13.65       -3.57     21.39 o 
   6   7   1       41.31       11.54     18.52 o 
   7   7   1       27.21       37.40     24.91 o 
  -6   8   1       78.08       38.48     50.56 o 
  -5   8   1      111.44      121.63     26.21 o 
  -4   8   1       18.26       27.91     15.15 o 
  -3   8   1      552.36      522.92     33.20 o 
  -2   8   1      184.81      212.15     18.38 o 
  -1   8   1      179.51      229.16     19.66 o 
   0   8   1      644.14      630.93     31.76 o 
   1   8   1      165.65      193.79     18.44 o 
   2   8   1      126.97      151.54     17.62 o 
   3   8   1      540.19      540.22     32.47 o 
   4   8   1       19.44       47.63     15.50 o 
   5   8   1       77.88       97.94     20.91 o 
   6   8   1       83.11       86.05     38.93 o 
  -5   9   1       58.55       50.86     28.85 o 
  -4   9   1      233.41      279.24     31.72 o 
  -3   9   1       82.02      106.53     21.06 o 
  -2   9   1       48.66       19.27     15.60 o 
  -1   9   1       48.05       53.75     16.36 o 
   0   9   1       39.41       60.50     13.93 o 
   1   9   1       38.83       19.59     18.00 o 
   2   9   1       51.62       57.32     16.34 o 
   3   9   1      104.34      114.25     18.73 o 
   4   9   1      274.96      277.59     24.78 o 
   5   9   1       77.79      128.48     27.10 o 
  -4  10   1       10.38       24.71     23.95 o 
  -3  10   1        3.49       -4.67     18.73 o 
  -2  10   1       66.82       72.70     18.94 o 
  -1  10   1      330.37      333.52     28.19 o 
   0  10   1       32.68       26.62     17.48 o 
   1  10   1      326.95      399.93     28.54 o 
   2  10   1       39.08       26.25     18.40 o 
   3  10   1       12.47        4.47     21.99 o 
   4  10   1        3.65       -1.33     24.43 o 
  -2  11   1       63.03       63.84     20.94 o 
  -1  11   1       75.58       76.20     20.79 o 
   0  11   1      350.55      365.07     36.58 o 
   1  11   1       69.70       61.07     20.51 o 
   2  11   1       41.03       15.49     20.20 o 
   1   0   2       56.12       38.51      7.60 o 
   2   0   2     2500.18     2463.79    143.84 o 
   3   0   2     5856.39     6454.97    375.33 o 
   4   0   2      125.84      132.48     13.55 o 
   5   0   2     1822.81     1772.35     87.94 o 
   6   0   2      837.05      789.28     42.80 o 
   7   0   2      201.67      170.59     26.13 o 
   8   0   2        2.56      -16.61     24.54 o 
  -8   1   2       27.16       -2.55     61.38 o 
  -7   1   2       46.14       11.16     20.60 o 
  -6   1   2      891.52      925.15     49.74 o 
  -5   1   2      375.01      371.91     22.38 o 
  -4   1   2     2282.67     2392.06    115.90 o 
  -3   1   2     2103.95     2172.97    103.80 o 
  -2   1   2     3636.31     3919.31    131.92 o 
  -1   1   2    18929.55    17985.23    655.53 o 
   0   1   2     3739.68     3923.17    183.55 o 
   1   1   2    19859.97    17646.54    971.73 o 
   2   1   2     3875.77     4282.03    334.28 o 
   3   1   2     1769.71     1765.32    108.06 o 
   4   1   2     2053.73     2155.15    129.98 o 
   5   1   2      318.65      349.34     27.74 o 
   6   1   2      993.54     1020.24     52.76 o 
   7   1   2       61.90       81.32     17.56 o 
   8   1   2       32.10        7.74     31.71 o 
  -8   2   2       13.27      -15.71     25.93 o 
  -7   2   2      180.97      178.41     22.34 o 
  -6   2   2      852.87      796.04     34.47 o 
  -5   2   2      799.74      795.49     32.13 o 
  -4   2   2     1835.38     1830.18     68.18 o 
  -3   2   2     5875.32     6097.58    223.96 o 
  -2   2   2     8730.69     8837.71    375.35 o 
  -1   2   2     2044.89     2261.75     91.79 o 
   0   2   2     2784.01     2940.51    108.61 o 
   1   2   2     2079.60     2204.50     90.84 o 
   2   2   2     9445.15     9672.50    341.03 o 
   3   2   2     5541.10     5694.19    272.75 o 
   4   2   2     1650.89     1627.73     80.97 o 
   5   2   2      777.64      751.81     50.99 o 
   6   2   2      997.75      918.68     56.55 o 
   7   2   2      201.56      209.33     24.96 o 
   8   2   2        8.71        5.63     19.26 o 
  -8   3   2      151.28      168.99     30.34 o 
  -7   3   2        5.95      -12.75     12.75 o 
  -6   3   2      528.38      555.83     28.16 o 
  -5   3   2       31.83       26.46      9.58 o 
  -4   3   2      551.70      584.05     22.91 o 
  -3   3   2       79.51      113.11      8.47 o 
  -2   3   2     1852.04     1957.19     78.44 o 
  -1   3   2       18.55        9.39      4.35 o 
   0   3   2    21905.67    22002.57    809.31 o 
   1   3   2        0.47       10.21      5.21 o 
   2   3   2     1730.92     1799.41     76.30 o 
   3   3   2      175.03      214.09      9.80 o 
   4   3   2      553.18      558.16     23.63 o 
   5   3   2       28.59       33.36      9.60 o 
   6   3   2      510.60      525.84     28.00 o 
   7   3   2        4.02       13.55     15.77 o 
   8   3   2      118.59      164.13     35.02 o 
  -8   4   2        6.78      -32.11     32.11 o 
  -7   4   2       94.74      111.67     18.03 o 
  -6   4   2       36.40       39.77     13.94 o 
  -5   4   2      675.73      656.22     37.78 o 
  -4   4   2     1238.52     1198.75     57.25 o 
  -3   4   2     1048.39     1100.22     61.91 o 
  -2   4   2     7352.06     7611.12    310.77 o 
  -1   4   2       48.23       67.79     10.06 o 
   0   4   2     1353.04     1323.46     49.80 o 
   1   4   2      119.86      133.68      7.49 o 
   2   4   2     7310.83     7517.42    305.04 o 
   3   4   2     1260.64     1284.37     51.26 o 
   4   4   2     1037.91      952.19     44.76 o 
   5   4   2      706.46      744.35     34.59 o 
   6   4   2       87.64       75.77     12.98 o 
   7   4   2      120.38      106.59     16.27 o 
   8   4   2        8.30       20.09     26.22 o 
  -7   5   2       13.36      -20.29     22.29 o 
  -6   5   2      120.16      101.92     16.51 o 
  -5   5   2      140.85      185.86     24.04 o 
  -4   5   2      201.58      207.87     17.24 o 
  -3   5   2      319.60      333.79     21.62 o 
  -2   5   2       22.99       23.58     10.75 o 
  -1   5   2     4957.35     5052.17    186.59 o 
   0   5   2        5.43        2.60      5.26 o 
   1   5   2     5051.40     5018.65    205.51 o 
   2   5   2       59.27       40.80      8.87 o 
   3   5   2      389.63      401.27     26.21 o 
   4   5   2      198.86      225.60     17.88 o 
   5   5   2      181.57      189.72     21.77 o 
   6   5   2      130.93      115.80     22.33 o 
   7   5   2       43.83       70.04     18.32 o 
  -7   6   2       65.69       33.63     32.52 o 
  -6   6   2      130.66      151.55     24.00 o 
  -5   6   2      551.67      563.82     34.55 o 
  -4   6   2      166.09      188.16     16.97 o 
  -3   6   2     1551.81     1490.08     73.96 o 
  -2   6   2      379.01      339.63     18.84 o 
  -1   6   2      437.41      460.45     19.84 o 
   0   6   2      386.59      394.72     17.79 o 
   1   6   2      417.89      424.93     24.03 o 
   2   6   2      388.74      402.37     23.62 o 
   3   6   2     1440.90     1355.21     70.55 o 
   4   6   2      193.93      195.92     19.55 o 
   5   6   2      441.17      442.65     30.50 o 
   6   6   2      104.24      101.38     30.26 o 
   7   6   2       56.30       39.56     18.75 o 
  -7   7   2        6.18       18.29     30.94 o 
  -6   7   2       99.74      113.75     26.87 o 
  -5   7   2      177.25      231.05     28.13 o 
  -4   7   2      139.34      149.59     16.96 o 
  -3   7   2       24.45       34.64     18.75 o 
  -2   7   2      456.82      456.56     29.81 o 
  -1   7   2      378.02      410.27     19.71 o 
   0   7   2     1017.49      930.45     37.14 o 
   1   7   2      408.57      456.57     22.38 o 
   2   7   2      556.29      551.02     31.05 o 
   3   7   2       15.41       31.52     12.58 o 
   4   7   2      168.88      167.59     24.83 o 
   5   7   2      157.76      265.76     56.09 o 
   6   7   2       91.10       71.47     19.13 o 
   7   7   2        6.20       20.51     26.36 o 
  -6   8   2       56.04       84.22     27.14 o 
  -5   8   2       10.14       -5.34     20.48 o 
  -4   8   2      469.09      478.09     31.50 o 
  -3   8   2       32.95       56.81     21.59 o 
  -2   8   2      147.84      154.02     17.52 o 
  -1   8   2      264.53      300.34     19.36 o 
   0   8   2       11.79        3.34     10.41 o 
   1   8   2      329.90      304.79     27.60 o 
   2   8   2      194.77      174.94     17.98 o 
   3   8   2       44.24       17.10     14.01 o 
   4   8   2      481.20      464.02     31.07 o 
   5   8   2       11.32       19.41     24.18 o 
   6   8   2       50.90       19.03     36.23 o 
  -5   9   2        6.48       10.32     24.07 o 
  -4   9   2       42.26       44.98     22.87 o 
  -3   9   2      175.87      175.59     19.63 o 
  -2   9   2      487.49      503.31     32.77 o 
  -1   9   2      144.94      179.94     19.32 o 
   0   9   2     1411.69     1420.49     64.50 o 
   1   9   2      150.84      155.89     18.67 o 
   2   9   2      464.39      477.83     47.18 o 
   3   9   2      127.50      146.31     19.00 o 
   4   9   2       32.66       35.63     17.11 o 
   5   9   2        2.79       25.96     18.87 o 
  -4  10   2       26.60       23.12     25.70 o 
  -3  10   2      184.41      211.82     28.56 o 
  -2  10   2      223.62      267.63     24.91 o 
  -1  10   2      155.59      163.99     35.68 o 
   0  10   2        6.91       19.88     16.15 o 
   1  10   2      148.11      161.02     23.24 o 
   2  10   2      184.77      196.52     36.53 o 
   3  10   2      172.92      162.03     21.67 o 
   4  10   2       35.08       29.59     21.03 o 
  -2  11   2       31.19       78.51     25.91 o 
  -1  11   2      190.36      234.25     25.05 o 
   0  11   2        1.84       -5.30     24.84 o 
   1  11   2      210.05      220.84     25.22 o 
   2  11   2       35.83       50.64     20.19 o 
   1   0   3     5513.48     5271.57    291.89 o 
   2   0   3     8864.58     9535.73    387.66 o 
   3   0   3      570.56      566.09     29.29 o 
   4   0   3     4223.54     4433.87    214.72 o 
   5   0   3      501.97      563.67     31.56 o 
   6   0   3     1103.20     1026.87     65.11 o 
   7   0   3       31.82       49.21     18.20 o 
   8   0   3        5.92       11.16     20.62 o 
  -8   1   3      279.05      328.91     26.62 o 
  -7   1   3      224.92      228.58     26.98 o 
  -6   1   3      397.27      427.45     26.98 o 
  -5   1   3      184.46      189.06     15.40 o 
  -4   1   3      659.51      680.45     35.76 o 
  -3   1   3      902.51      900.09     45.64 o 
  -2   1   3     6595.51     7102.95    236.16 o 
  -1   1   3    26757.80    23898.78    977.71 o 
   0   1   3      270.33      113.40      6.32 o 
   1   1   3    26673.75    21464.66   2323.73 o 
   2   1   3     7091.25     7172.62    398.51 o 
   3   1   3      958.57      967.84     57.72 o 
   4   1   3      605.91      663.53     42.03 o 
   5   1   3      123.51      108.29     16.30 o 
   6   1   3      467.98      475.74     34.73 o 
   7   1   3      193.04      192.18     19.26 o 
   8   1   3      249.74      241.80     39.31 o 
  -8   2   3       88.11       49.57     20.69 o 
  -7   2   3       55.49       35.78     13.47 o 
  -6   2   3       31.71       48.05     10.03 o 
  -5   2   3     3616.71     3573.79    133.75 o 
  -4   2   3      423.51      448.64     20.82 o 
  -3   2   3      361.28      334.73     16.26 o 
  -2   2   3     5217.06     5337.03    195.14 o 
  -1   2   3      598.96      478.60     41.96 o 
   0   2   3    10273.25     9694.47    356.82 o 
   1   2   3      938.48      770.32     37.15 o 
   2   2   3     5383.01     5435.83    254.12 o 
   3   2   3      724.80      618.24     30.76 o 
   4   2   3      608.75      597.76     27.97 o 
   5   2   3     3780.23     3502.65    167.25 o 
   6   2   3       13.60       12.56     14.74 o 
   7   2   3       52.09       57.21     19.42 o 
   8   2   3       86.24      125.95     32.87 o 
  -8   3   3       21.29       18.20     26.24 o 
  -7   3   3      235.52      283.05     20.04 o 
  -6   3   3      162.06      180.93     14.92 o 
  -5   3   3      334.42      333.48     19.01 o 
  -4   3   3      321.15      302.29     19.65 o 
  -3   3   3      527.12      484.06     21.77 o 
  -2   3   3      218.46      223.87     12.13 o 
  -1   3   3     6510.23     6926.86    257.43 o 
   0   3   3     2856.88     2751.35    102.17 o 
   1   3   3     6721.64     7017.72    282.46 o 
   2   3   3      240.77      269.91     13.72 o 
   3   3   3      467.04      456.17     19.16 o 
   4   3   3      385.79      353.64     15.88 o 
   5   3   3      297.88      315.80     18.77 o 
   6   3   3      126.94      113.12     13.78 o 
   7   3   3      273.81      299.13     29.86 o 
   8   3   3       28.07       16.73     19.52 o 
  -8   4   3        4.70       -2.22     32.54 o 
  -7   4   3       15.32       -6.27     18.68 o 
  -6   4   3      182.83      192.26     17.65 o 
  -5   4   3      856.67      804.76     42.79 o 
  -4   4   3     1251.92     1321.31     66.03 o 
  -3   4   3     2413.83     2560.18    102.74 o 
  -2   4   3     4278.17     4257.05    171.26 o 
  -1   4   3     1543.55     1596.21     56.91 o 
   0   4   3       19.72       23.60      4.43 o 
   1   4   3     1330.00     1351.66     60.00 o 
   2   4   3     4047.00     4008.55    166.68 o 
   3   4   3     2297.88     2390.48    101.72 o 
   4   4   3     1270.99     1230.60     54.58 o 
   5   4   3      818.28      751.11     35.80 o 
   6   4   3      156.66      152.41     20.56 o 
   7   4   3       16.81       18.84     14.05 o 
   8   4   3        6.78      -16.39     16.39 o 
  -7   5   3       75.73       34.69     22.40 o 
  -6   5   3      164.25      146.53     22.19 o 
  -5   5   3      426.01      415.72     26.80 o 
  -4   5   3       36.62       37.58     10.45 o 
  -3   5   3       60.79       73.27      9.00 o 
  -2   5   3      794.08      821.39     37.87 o 
  -1   5   3      204.99      229.08     13.05 o 
   0   5   3     3641.05     3577.51    132.89 o 
   1   5   3      210.12      238.18     12.86 o 
   2   5   3      975.77      947.54     38.64 o 
   3   5   3       39.93       55.29     10.70 o 
   4   5   3       39.78       41.67     11.25 o 
   5   5   3      409.92      424.50     27.33 o 
   6   5   3      135.18      158.46     24.56 o 
   7   5   3       74.44       79.64     22.48 o 
  -7   6   3        1.21       -8.22     21.33 o 
  -6   6   3      217.36      225.65     27.89 o 
  -5   6   3       10.59       10.30     13.08 o 
  -4   6   3     1964.05     1864.55     94.49 o 
  -3   6   3      431.58      454.94     26.91 o 
  -2   6   3      887.90      802.57     33.35 o 
  -1   6   3      513.12      523.24     23.12 o 
   0   6   3        1.01       -3.30      8.19 o 
   1   6   3      589.90      568.39     25.21 o 
   2   6   3      703.44      621.75     30.57 o 
   3   6   3      411.36      407.82     25.41 o 
   4   6   3     2072.58     1881.73     94.28 o 
   5   6   3       18.84       19.63     15.44 o 
   6   6   3      230.40      229.93     31.83 o 
   7   6   3        0.05       -1.78     17.93 o 
  -7   7   3       69.17       92.60     26.36 o 
  -6   7   3       68.38       76.22     23.37 o 
  -5   7   3      154.41      185.19     25.12 o 
  -4   7   3      168.42      162.74     29.08 o 
  -3   7   3      133.71      118.69     15.67 o 
  -2   7   3      766.83      740.76     33.60 o 
  -1   7   3     1596.87     1558.97     58.70 o 
   0   7   3     1106.23     1113.00     43.65 o 
   1   7   3     1570.67     1488.21     64.55 o 
   2   7   3      726.17      690.05     39.64 o 
   3   7   3      135.54      113.35     14.92 o 
   4   7   3      149.32      155.79     17.67 o 
   5   7   3      177.60      166.38     19.66 o 
   6   7   3       88.75       85.77     19.74 o 
   7   7   3       62.92      108.17     41.63 o 
  -6   8   3       10.52      -21.69     21.69 o 
  -5   8   3      356.66      360.51     35.49 o 
  -4   8   3       57.11       74.03     20.88 o 
  -3   8   3      420.05      408.57     27.13 o 
  -2   8   3       21.94       15.01     13.71 o 
  -1   8   3      177.17      176.13     12.94 o 
   0   8   3        3.98        2.72      8.81 o 
   1   8   3      148.65      163.95     17.77 o 
   2   8   3       34.88       38.82     13.81 o 
   3   8   3      325.03      311.70     33.50 o 
   4   8   3       60.88       41.39     16.37 o 
   5   8   3      367.89      420.52     41.96 o 
   6   8   3       10.52       -6.53     28.59 o 
  -5   9   3       28.94       -1.27     27.25 o 
  -4   9   3        1.38        2.89     23.12 o 
  -3   9   3       99.51       99.36     17.34 o 
  -2   9   3      116.83      108.76     17.71 o 
  -1   9   3      505.18      548.75     33.59 o 
   0   9   3      377.84      360.54     26.03 o 
   1   9   3      450.97      497.15     33.12 o 
   2   9   3      134.85      109.17     17.05 o 
   3   9   3      106.81       77.95     17.98 o 
   4   9   3        3.89        0.53     17.02 o 
   5   9   3       36.78       66.88     21.13 o 
  -4  10   3      184.94      165.26     34.11 o 
  -3  10   3       13.94       36.87     39.61 o 
  -2  10   3      121.75       77.39     19.17 o 
  -1  10   3       33.54       37.67     17.69 o 
   0  10   3        0.03       -4.37     17.17 o 
   1  10   3       29.70       83.13     18.03 o 
   2  10   3      143.56      152.88     20.04 o 
   3  10   3       30.73       -8.41     18.06 o 
   4  10   3      207.29      191.51     23.66 o 
  -2  11   3       61.47       93.34     26.43 o 
  -1  11   3        2.85        0.87     18.82 o 
   0  11   3       23.31        8.60     19.99 o 
   1  11   3        2.75       -2.92     19.70 o 
   2  11   3       79.87       96.90     21.00 o 
   0   0   4     4658.91     4365.11    328.75 o 
   1   0   4     3579.17     3172.22    124.71 o 
   2   0   4      252.62      279.76     12.46 o 
   3   0   4     2788.70     2893.95    118.69 o 
   4   0   4      293.03      281.71     17.19 o 
   5   0   4     1009.69      972.26     50.18 o 
   6   0   4        5.38       43.56     15.24 o 
   7   0   4       11.23       12.90     17.98 o 
   8   0   4      150.03      183.12     25.92 o 
  -8   1   4       54.71       62.39     29.94 o 
  -7   1   4      126.30      141.23     19.09 o 
  -6   1   4      355.48      373.76     24.82 o 
  -5   1   4       11.75       17.02      9.42 o 
  -4   1   4     2189.21     2335.04    113.38 o 
  -3   1   4     3580.78     3653.73    122.91 o 
  -2   1   4    10061.30    10292.80    336.46 o 
  -1   1   4     6650.85     7302.88    295.12 o 
   0   1   4     3105.26     2592.80    116.17 o 
   1   1   4     6294.96     6664.51    299.63 o 
   2   1   4     9478.19     9416.63    437.35 o 
   3   1   4     4056.72     3830.66    307.44 o 
   4   1   4     2055.15     2246.46    134.98 o 
   5   1   4       29.11       58.59     22.00 o 
   6   1   4      466.89      422.66     31.79 o 
   7   1   4       90.04       85.66     20.50 o 
   8   1   4       44.21       25.96     32.69 o 
  -8   2   4       13.24        7.99     19.21 o 
  -7   2   4       88.00       86.59     14.93 o 
  -6   2   4      369.43      390.69     18.70 o 
  -5   2   4      178.84      187.19     12.89 o 
  -4   2   4     1042.13     1112.61     42.96 o 
  -3   2   4     3640.20     3920.48    129.39 o 
  -2   2   4     4014.97     4253.35    153.97 o 
  -1   2   4     9470.19     9368.55    333.54 o 
   0   2   4     1309.11     1308.57     53.91 o 
   1   2   4     8651.15     8542.79    321.55 o 
   2   2   4     3838.94     3995.02    191.17 o 
   3   2   4     3258.31     3485.02    204.67 o 
   4   2   4     1002.26     1082.25     53.46 o 
   5   2   4      252.96      272.35     16.98 o 
   6   2   4      255.52      244.75     20.08 o 
   7   2   4       86.59       91.42     20.64 o 
   8   2   4       20.87       19.05     22.41 o 
  -8   3   4      103.60       75.08     27.51 o 
  -7   3   4       90.73       61.70     51.12 o 
  -6   3   4       96.09      116.51     13.21 o 
  -5   3   4      144.40      162.65     13.97 o 
  -4   3   4      669.87      695.80     38.28 o 
  -3   3   4     2860.07     2948.28    131.43 o 
  -2   3   4     1424.79     1544.17     68.78 o 
  -1   3   4     1599.97     1530.93     58.05 o 
   0   3   4     7621.96     7997.80    325.02 o 
   1   3   4     1664.14     1581.59     64.23 o 
   2   3   4     1775.72     1804.29     63.37 o 
   3   3   4     3501.65     3472.81    120.22 o 
   4   3   4      717.84      757.05     29.29 o 
   5   3   4      268.61      250.97     13.31 o 
   6   3   4      123.27      104.36     13.25 o 
   7   3   4      101.38      100.05     15.11 o 
   8   3   4       88.30       84.73     18.73 o 
  -8   4   4       27.66       16.51     37.13 o 
  -7   4   4       10.58       16.58     19.43 o 
  -6   4   4      236.32      242.40     19.87 o 
  -5   4   4      648.85      651.89     36.47 o 
  -4   4   4      500.94      492.14     36.71 o 
  -3   4   4      614.33      606.34     28.53 o 
  -2   4   4      286.57      351.70     22.48 o 
  -1   4   4     2645.01     2588.36     96.29 o 
   0   4   4     1079.97     1149.59     48.73 o 
   1   4   4     2652.12     2554.29    120.81 o 
   2   4   4      554.86      586.74     24.59 o 
   3   4   4      699.52      673.27     26.15 o 
   4   4   4      442.86      428.49     19.26 o 
   5   4   4      691.58      668.38     32.47 o 
   6   4   4      274.43      283.45     19.98 o 
   7   4   4        8.69       -7.06     14.15 o 
   8   4   4       15.99       26.28     17.44 o 
  -7   5   4       91.75       90.18     24.68 o 
  -6   5   4       97.82      118.68     26.82 o 
  -5   5   4      448.55      477.95     29.84 o 
  -4   5   4      505.73      520.20     35.11 o 
  -3   5   4      732.47      730.99     31.57 o 
  -2   5   4      449.53      400.23     20.05 o 
  -1   5   4     2350.32     2308.64     85.04 o 
   0   5   4     1098.06     1116.77     42.86 o 
   1   5   4     2299.97     2193.82     92.40 o 
   2   5   4      446.97      417.20     19.58 o 
   3   5   4      643.84      642.00     30.18 o 
   4   5   4      345.54      341.93     24.79 o 
   5   5   4      443.76      502.44     30.69 o 
   6   5   4      133.45      141.29     16.17 o 
   7   5   4       98.69      115.57     17.18 o 
  -7   6   4        7.83       38.68     22.40 o 
  -6   6   4       38.76       40.33     28.20 o 
  -5   6   4       54.18       19.32     17.91 o 
  -4   6   4       25.48       40.48     12.26 o 
  -3   6   4      356.79      368.86     19.34 o 
  -2   6   4      541.31      493.76     22.25 o 
  -1   6   4     1142.21     1115.27     44.10 o 
   0   6   4     1877.72     1803.63     68.28 o 
   1   6   4     1183.14     1158.56     48.46 o 
   2   6   4      381.79      374.06     20.96 o 
   3   6   4      293.04      306.62     22.02 o 
   4   6   4       40.10       45.46     23.45 o 
   5   6   4       48.01       36.61     14.05 o 
   6   6   4       43.47       34.02     16.09 o 
   7   6   4       12.51       36.60     19.42 o 
  -6   7   4       40.39       31.67     21.61 o 
  -5   7   4      413.71      444.24     46.22 o 
  -4   7   4       42.45       39.16     14.38 o 
  -3   7   4      457.31      476.16     29.01 o 
  -2   7   4      582.66      588.95     27.68 o 
  -1   7   4       32.89       53.99      8.50 o 
   0   7   4      357.69      304.41     18.24 o 
   1   7   4       26.98       25.43      8.59 o 
   2   7   4      533.33      519.28     32.78 o 
   3   7   4      504.85      461.56     29.49 o 
   4   7   4       31.41       42.07     13.83 o 
   5   7   4      403.87      376.87     29.05 o 
   6   7   4       28.52       28.13     17.73 o 
  -6   8   4       27.73       27.60     35.25 o 
  -5   8   4       27.21       46.03     22.91 o 
  -4   8   4      277.47      279.88     29.40 o 
  -3   8   4        9.09       26.06     14.33 o 
  -2   8   4      484.27      443.70     23.88 o 
  -1   8   4     1165.46     1125.52     46.38 o 
   0   8   4       16.02       31.15     10.24 o 
   1   8   4     1292.05     1268.60     62.71 o 
   2   8   4      422.69      416.69     28.45 o 
   3   8   4        6.76       21.44     14.03 o 
   4   8   4      275.55      274.68     23.38 o 
   5   8   4       23.84       15.23     17.72 o 
   6   8   4       23.16       19.60     19.22 o 
  -5   9   4       28.36       19.33     26.11 o 
  -4   9   4      137.80      128.85     28.87 o 
  -3   9   4       99.36      106.43     22.98 o 
  -2   9   4      228.32      294.04     43.32 o 
  -1   9   4       18.64       26.09     11.20 o 
   0   9   4       54.89       67.70     15.42 o 
   1   9   4       26.12       24.13     21.47 o 
   2   9   4      290.00      332.00     38.38 o 
   3   9   4       88.85      136.72     18.64 o 
   4   9   4      102.90      108.63     20.06 o 
   5   9   4       20.09       31.22     26.66 o 
  -4  10   4       29.44       53.07     24.13 o 
  -3  10   4      142.03      112.64     24.70 o 
  -2  10   4      291.16      270.66     31.76 o 
  -1  10   4       68.24       93.83     20.23 o 
   0  10   4       55.49       11.10     16.34 o 
   1  10   4       85.47      111.22     41.44 o 
   2  10   4      298.91      300.22     35.78 o 
   3  10   4      100.84      110.75     21.49 o 
   4  10   4       17.95       30.65     19.71 o 
  -2  11   4      105.60      135.12     47.00 o 
  -1  11   4      110.79       92.37     25.74 o 
   0  11   4       88.22       79.47     20.67 o 
   1  11   4      115.64       79.91     25.10 o 
   2  11   4       99.88      139.77     22.39 o 
   1   0   5    20734.60    21370.14    836.61 o 
   2   0   5     4010.58     4102.12    167.15 o 
   3   0   5     6075.34     6306.43    256.83 o 
   4   0   5       27.86       12.71      6.70 o 
   5   0   5      353.55      329.48     20.58 o 
   6   0   5      175.18      155.10     19.30 o 
   7   0   5      994.02      924.04     61.53 o 
   8   0   5        7.00       31.11     21.40 o 
  -8   1   5       58.23       30.55     40.46 o 
  -7   1   5      159.79      145.81     16.20 o 
  -6   1   5      255.37      286.15     18.47 o 
  -5   1   5     1410.08     1392.94     54.14 o 
  -4   1   5      457.07      437.79     19.46 o 
  -3   1   5     5674.02     6049.30    206.39 o 
  -2   1   5     1103.02     1170.34     43.08 o 
  -1   1   5     2198.39     2299.53     93.59 o 
   0   1   5     8614.49     8423.68    375.20 o 
   1   1   5     2132.47     2169.51    117.25 o 
   2   1   5     1022.70     1135.22     52.34 o 
   3   1   5     6841.71     6771.45    294.06 o 
   4   1   5      651.68      663.83     52.94 o 
   5   1   5     1507.60     1395.80    118.69 o 
   6   1   5      258.09      251.33     36.11 o 
   7   1   5      205.93      234.42     39.02 o 
   8   1   5       62.30       65.70     30.84 o 
  -8   2   5      176.59      176.90     23.76 o 
  -7   2   5       86.98       97.02     23.10 o 
  -6   2   5     1103.09     1073.31     41.84 o 
  -5   2   5      264.77      287.38     15.42 o 
  -4   2   5      174.36      203.60      9.95 o 
  -3   2   5     2205.00     2415.55     88.68 o 
  -2   2   5      365.14      460.41     19.03 o 
  -1   2   5     4866.72     4768.34    182.41 o 
   0   2   5     9692.57     9982.20    405.29 o 
   1   2   5     5550.92     5120.44    163.52 o 
   2   2   5      516.19      587.70     25.50 o 
   3   2   5     2143.17     2357.30    134.24 o 
   4   2   5      201.78      217.05     16.85 o 
   5   2   5      329.51      324.24     19.66 o 
   6   2   5      989.78      903.40     49.64 o 
   7   2   5       82.92       67.82     19.24 o 
   8   2   5      188.39      195.52     34.78 o 
  -8   3   5       12.22       24.80     34.47 o 
  -7   3   5       27.59       15.98     42.45 o 
  -6   3   5     1085.80     1063.29     48.61 o 
  -5   3   5      312.93      300.87     18.75 o 
  -4   3   5     6069.62     6105.20    221.44 o 
  -3   3   5       38.50       54.69      6.95 o 
  -2   3   5     3599.59     3700.67    306.10 o 
  -1   3   5     2335.39     2340.04     88.99 o 
   0   3   5      337.78      311.26     14.45 o 
   1   3   5     2561.99     2498.33     88.02 o 
   2   3   5     2719.64     2719.68    132.85 o 
   3   3   5       16.59      137.86     43.59 o 
   4   3   5     5967.52     6003.05    285.71 o 
   5   3   5      390.52      395.49     25.30 o 
   6   3   5     1106.71     1035.41     67.28 o 
   7   3   5       19.04       10.22     14.66 o 
   8   3   5       10.97       28.56     17.88 o 
  -8   4   5      130.56      106.28     40.43 o 
  -7   4   5      139.18      145.91     34.14 o 
  -6   4   5       86.75       75.69     19.23 o 
  -5   4   5        0.79        3.91     11.27 o 
  -4   4   5      180.78      206.31     13.48 o 
  -3   4   5     2720.87     2750.28    106.29 o 
  -2   4   5     3590.93     3686.14    150.44 o 
  -1   4   5     3622.82     3610.49    134.92 o 
   0   4   5     2148.08     2248.37     92.41 o 
   1   4   5     3778.59     3654.21    148.37 o 
   2   4   5     3721.66     3651.13    150.29 o 
   3   4   5     2530.67     2381.25     93.36 o 
   4   4   5      206.95      200.70     11.93 o 
   5   4   5        7.21       16.95     10.36 o 
   6   4   5       77.88       69.65     13.79 o 
   7   4   5      137.08      144.74     17.32 o 
   8   4   5      141.59       92.75     20.32 o 
  -7   5   5       66.03       32.44     22.29 o 
  -6   5   5       91.61       78.54     21.32 o 
  -5   5   5     1201.60     1089.38     58.53 o 
  -4   5   5       87.21      112.16     12.91 o 
  -3   5   5     2553.59     2587.58    107.46 o 
  -2   5   5      731.90      697.70     29.99 o 
  -1   5   5     1975.74     1952.98     75.94 o 
   0   5   5      949.00      898.65     38.76 o 
   1   5   5     2191.40     2150.99     85.48 o 
   2   5   5      619.28      617.70     28.99 o 
   3   5   5     2744.64     2617.49    108.03 o 
   4   5   5      126.09      128.45     24.82 o 
   5   5   5     1242.67     1139.95     51.16 o 
   6   5   5       86.42       67.67     14.82 o 
   7   5   5       69.96       72.95     17.02 o 
  -7   6   5      296.07      312.71     33.02 o 
  -6   6   5       34.53       25.67     21.49 o 
  -5   6   5       82.44       91.49     20.15 o 
  -4   6   5      492.72      501.48     30.01 o 
  -3   6   5      558.53      542.18     26.72 o 
  -2   6   5      388.48      345.93     19.32 o 
  -1   6   5     1542.28     1575.85     61.69 o 
   0   6   5       22.62       18.63     10.00 o 
   1   6   5     1826.00     1704.96     69.27 o 
   2   6   5      456.32      402.51     19.36 o 
   3   6   5      598.00      571.13     32.23 o 
   4   6   5      449.95      458.54     29.53 o 
   5   6   5      111.23       77.78     16.09 o 
   6   6   5       41.18       18.91     16.57 o 
   7   6   5      273.23      306.59     26.83 o 
  -6   7   5      117.32      115.74     24.36 o 
  -5   7   5      309.70      294.69     30.00 o 
  -4   7   5      574.96      542.60     41.71 o 
  -3   7   5      217.54      232.17     15.69 o 
  -2   7   5     1374.90     1350.28     56.91 o 
  -1   7   5      106.65      112.12     10.00 o 
   0   7   5      108.18       82.42     10.21 o 
   1   7   5      105.75      103.15     10.64 o 
   2   7   5     1334.58     1271.34     67.19 o 
   3   7   5      183.90      185.56     19.77 o 
   4   7   5      489.81      489.35     31.77 o 
   5   7   5      302.97      252.14     23.50 o 
   6   7   5      114.35      126.18     20.66 o 
  -6   8   5       37.09       20.36     23.21 o 
  -5   8   5       24.29       -1.55     21.02 o 
  -4   8   5       15.98       13.27     18.48 o 
  -3   8   5      103.87      110.20     16.01 o 
  -2   8   5     1016.73      889.06     39.40 o 
  -1   8   5       49.57       61.60     13.60 o 
   0   8   5      708.47      655.51     31.19 o 
   1   8   5       61.23       73.78     17.78 o 
   2   8   5      853.76      805.94     47.51 o 
   3   8   5      117.46      103.87     17.67 o 
   4   8   5       13.08       17.22     15.25 o 
   5   8   5       20.69        0.10     17.28 o 
   6   8   5       46.58       46.69     36.43 o 
  -5   9   5       21.83       -6.82     29.58 o 
  -4   9   5      249.91      225.02     30.31 o 
  -3   9   5       55.77       83.08     24.82 o 
  -2   9   5      249.12      289.66     19.58 o 
  -1   9   5      165.99      158.09     13.78 o 
   0   9   5        7.19       28.73     17.28 o 
   1   9   5      131.11       85.12     17.27 o 
   2   9   5      291.39      315.06     25.35 o 
   3   9   5       93.76      119.20     28.44 o 
   4   9   5      243.38      243.51     24.13 o 
   5   9   5       23.58       28.87     19.02 o 
  -4  10   5       16.25       11.51     24.06 o 
  -3  10   5       19.37        7.98     22.54 o 
  -2  10   5      170.35      154.41     26.81 o 
  -1  10   5      445.87      544.37     59.34 o 
   0  10   5        2.07       -5.88     15.69 o 
   1  10   5      463.84      443.34     31.36 o 
   2  10   5      187.21      185.92     22.92 o 
   3  10   5       38.64       40.87     19.22 o 
   4  10   5       17.99       19.43     19.22 o 
  -2  11   5       78.56       65.32     26.00 o 
  -1  11   5        3.29       50.36     35.67 o 
   0  11   5       11.50      -17.36     17.36 o 
   1  11   5        0.94       17.06     19.82 o 
   2  11   5       75.21       78.54     23.95 o 
   0   0   6     5334.39     5569.39    309.23 o 
   1   0   6     2421.81     2289.56     90.13 o 
   2   0   6     1748.38     2006.77     66.32 o 
   3   0   6     1034.04      918.90     38.79 o 
   4   0   6      857.53      923.02     46.89 o 
   5   0   6       47.33       28.19      9.04 o 
   6   0   6      534.07      547.28     39.13 o 
   7   0   6      170.04      182.44     23.35 o 
   8   0   6       77.84       74.28     36.25 o 
  -8   1   6        0.18      -19.81     19.81 o 
  -7   1   6       37.93       23.11     13.80 o 
  -6   1   6        8.41        2.65     12.23 o 
  -5   1   6      425.92      435.30     19.34 o 
  -4   1   6     1343.02     1358.16     45.65 o 
  -3   1   6     2580.83     2805.83     99.18 o 
  -2   1   6     3223.86     3387.04    122.29 o 
  -1   1   6    12367.37    12155.76    557.69 o 
   0   1   6    10760.87     9433.43    369.84 o 
   1   1   6    11608.57    10680.64    475.23 o 
   2   1   6     3035.79     3143.76    144.52 o 
   3   1   6     2166.97     2397.52     99.72 o 
   4   1   6     1229.81     1209.33     61.84 o 
   5   1   6      351.65      381.89     51.02 o 
   6   1   6       27.67       36.65     14.56 o 
   7   1   6       55.73       55.08     18.28 o 
   8   1   6        1.12      -20.18     20.18 o 
  -8   2   6        4.18        0.80     19.77 o 
  -7   2   6      201.59      257.59     24.00 o 
  -6   2   6       39.67       64.26     10.05 o 
  -5   2   6      273.41      316.52     16.63 o 
  -4   2   6      438.19      430.59     16.89 o 
  -3   2   6     1441.37     1529.19     58.61 o 
  -2   2   6      435.46      480.41     18.48 o 
  -1   2   6    11928.93    12149.27    406.86 o 
   0   2   6     2996.56     2764.47     99.36 o 
   1   2   6    12118.64    11750.08    525.59 o 
   2   2   6      373.62      433.61     22.04 o 
   3   2   6     1661.68     1771.45     94.04 o 
   4   2   6      436.97      438.23     29.02 o 
   5   2   6      387.87      395.70     26.65 o 
   6   2   6       42.53       53.77     12.43 o 
   7   2   6      208.44      222.41     27.56 o 
   8   2   6       11.82        8.07     21.18 o 
  -8   3   6       15.27      -20.65     35.89 o 
  -7   3   6       56.71       51.65     22.21 o 
  -6   3   6       19.50       45.83     11.37 o 
  -5   3   6      475.66      445.68     22.34 o 
  -4   3   6      454.68      444.44     19.39 o 
  -3   3   6     3298.96     3276.77    138.26 o 
  -2   3   6     1011.49     1038.47     46.69 o 
  -1   3   6     3859.58     3974.42    152.11 o 
   0   3   6     5934.27     5776.50    235.13 o 
   1   3   6     4428.23     4367.55    151.25 o 
   2   3   6     1157.29     1173.50     41.99 o 
   3   3   6     3785.73     3685.27    166.48 o 
   4   3   6      407.13      433.25     24.56 o 
   5   3   6      387.09      379.74     24.15 o 
   6   3   6       20.79       43.42     17.37 o 
   7   3   6       71.32       69.77     21.57 o 
   8   3   6       15.41       13.74     17.75 o 
  -8   4   6       88.15       93.67     39.89 o 
  -7   4   6      180.67      191.04     38.91 o 
  -6   4   6      201.78      168.74     24.87 o 
  -5   4   6      247.80      287.96     21.67 o 
  -4   4   6      139.42      126.86     10.73 o 
  -3   4   6      473.87      492.70     24.45 o 
  -2   4   6     1747.52     1740.94     71.35 o 
  -1   4   6     1829.70     1920.41     72.58 o 
   0   4   6       35.82       41.37      5.58 o 
   1   4   6     1897.66     1947.60     79.54 o 
   2   4   6     1712.07     1657.92     70.13 o 
   3   4   6      581.85      544.53     21.76 o 
   4   4   6       90.24       93.13      9.04 o 
   5   4   6      360.97      361.49     20.94 o 
   6   4   6      213.10      190.39     17.25 o 
   7   4   6      151.89      152.31     17.66 o 
   8   4   6       87.87      105.17     19.47 o 
  -7   5   6       16.11       48.01     21.14 o 
  -6   5   6      195.56      177.30     24.80 o 
  -5   5   6       75.27       71.46     27.13 o 
  -4   5   6     2200.90     2239.48     91.04 o 
  -3   5   6      261.46      277.77     14.71 o 
  -2   5   6     1669.14     1634.12     73.68 o 
  -1   5   6      728.73      730.59     27.34 o 
   0   5   6        4.86        0.94      5.59 o 
   1   5   6      571.45      583.13     28.26 o 
   2   5   6     1278.93     1242.32     55.52 o 
   3   5   6      192.13      197.78     13.64 o 
   4   5   6     2128.15     2037.03    105.87 o 
   5   5   6       73.80       56.11     12.33 o 
   6   5   6      165.87      177.56     17.29 o 
   7   5   6       22.26       14.14     15.49 o 
  -7   6   6       60.70       35.93     23.82 o 
  -6   6   6      120.55      152.96     25.49 o 
  -5   6   6      189.93      161.75     37.05 o 
  -4   6   6      147.43      171.56     16.67 o 
  -3   6   6      359.85      382.78     20.58 o 
  -2   6   6      916.60      900.91     38.49 o 
  -1   6   6      282.47      281.96     14.62 o 
   0   6   6     5215.44     4978.59    203.70 o 
   1   6   6      278.57      247.97     15.43 o 
   2   6   6      841.55      801.07     36.65 o 
   3   6   6      351.83      371.98     25.05 o 
   4   6   6      143.46      169.41     36.02 o 
   5   6   6      175.44      162.33     20.39 o 
   6   6   6      123.57      150.34     20.07 o 
   7   6   6       49.23       62.77     27.70 o 
  -6   7   6       34.17        2.69     20.72 o 
  -5   7   6       79.14       56.82     20.78 o 
  -4   7   6       78.82       93.86     19.80 o 
  -3   7   6      111.27      100.86     12.82 o 
  -2   7   6      806.77      802.88     37.29 o 
  -1   7   6       81.33       69.13      8.96 o 
   0   7   6      268.10      324.38     19.09 o 
   1   7   6       36.68       29.55      9.22 o 
   2   7   6      845.01      823.32     43.74 o 
   3   7   6      194.87      220.48     17.95 o 
   4   7   6       55.83       49.99     20.30 o 
   5   7   6       85.09       97.67     17.73 o 
   6   7   6       32.77       33.20     17.78 o 
  -6   8   6       27.84       29.40     23.63 o 
  -5   8   6       69.63      107.50     32.94 o 
  -4   8   6      121.19      122.92     23.98 o 
  -3   8   6       16.56        3.60     13.30 o 
  -2   8   6       64.37       78.56     12.80 o 
  -1   8   6      865.72      808.10     34.72 o 
   0   8   6       28.48       35.08     14.04 o 
   1   8   6      995.43      900.50     46.82 o 
   2   8   6       90.94      104.30     15.79 o 
   3   8   6       12.09       13.07     19.43 o 
   4   8   6      125.70      153.05     19.05 o 
   5   8   6       63.55       82.52     19.17 o 
   6   8   6       23.24       19.97     19.46 o 
  -5   9   6       71.65       63.00     23.74 o 
  -4   9   6       58.71       79.45     23.67 o 
  -3   9   6      436.42      494.44     42.23 o 
  -2   9   6      382.91      394.08     26.97 o 
  -1   9   6       75.19       89.01     12.10 o 
   0   9   6      260.17      288.63     25.06 o 
   1   9   6       83.14       78.31     16.66 o 
   2   9   6      296.81      280.67     25.37 o 
   3   9   6      460.57      509.17     49.76 o 
   4   9   6       49.21       43.95     18.13 o 
   5   9   6       66.83       69.07     19.61 o 
  -4  10   6       12.71        5.08     23.55 o 
  -3  10   6       20.61       17.09     23.36 o 
  -2  10   6      118.39      123.69     27.42 o 
  -1  10   6       19.18       53.65     17.24 o 
   0  10   6      238.61      290.23     25.42 o 
   1  10   6       38.15       30.17     16.97 o 
   2  10   6       82.44       91.13     19.96 o 
   3  10   6       19.88       -2.35     18.31 o 
   4  10   6       16.22       19.08     19.61 o 
  -2  11   6       64.92       61.18     25.10 o 
  -1  11   6       24.61       81.05     41.49 o 
   0  11   6        1.01      -12.08     18.61 o 
   1  11   6       24.20       42.44     19.83 o 
   2  11   6       49.86       19.81     20.31 o 
   1   0   7     5706.08     6303.52    247.41 o 
   2   0   7      750.71      762.05     28.18 o 
   3   0   7     1691.92     1782.74     65.75 o 
   4   0   7     3508.76     3324.77    136.57 o 
   5   0   7       31.06        8.94     12.53 o 
   6   0   7      638.90      605.65     42.37 o 
   7   0   7       15.27      -15.51     15.51 o 
   8   0   7        1.41       58.36     31.93 o 
  -8   1   7      143.51      123.15     37.82 o 
  -7   1   7      242.17      261.35     23.67 o 
  -6   1   7      666.80      652.10     31.40 o 
  -5   1   7      211.96      236.79     12.90 o 
  -4   1   7     1358.19     1384.33     49.17 o 
  -3   1   7     4446.64     4711.55    174.75 o 
  -2   1   7     2823.82     3180.09    114.72 o 
  -1   1   7     2204.72     2440.99     96.42 o 
   0   1   7     3809.84     4122.34    162.34 o 
   1   1   7     2460.03     2493.53    112.18 o 
   2   1   7     2591.21     2947.59    136.01 o 
   3   1   7     4647.16     4869.50    191.07 o 
   4   1   7     1574.64     1539.76     81.52 o 
   5   1   7      215.50      244.10     51.25 o 
   6   1   7      597.86      554.67     38.75 o 
   7   1   7      211.29      231.31     24.75 o 
   8   1   7      123.48      109.81     24.70 o 
  -8   2   7       57.10       87.12     24.44 o 
  -7   2   7      332.52      398.11     30.58 o 
  -6   2   7      398.10      446.11     24.00 o 
  -5   2   7     1830.14     1822.60     70.38 o 
  -4   2   7      428.20      437.61     18.99 o 
  -3   2   7     4364.85     4437.73    159.53 o 
  -2   2   7     1749.77     1825.25     65.35 o 
  -1   2   7     1859.65     1894.33     77.81 o 
   0   2   7       81.49       68.13      4.11 o 
   1   2   7     1705.67     1798.06     80.99 o 
   2   2   7     1470.96     1554.21     74.37 o 
   3   2   7     4132.35     4101.77    190.49 o 
   4   2   7      426.53      429.74     28.94 o 
   5   2   7     1878.48     1806.57    101.72 o 
   6   2   7      370.86      384.98     40.84 o 
   7   2   7      329.02      281.62     46.98 o 
   8   2   7       63.82       89.40     23.96 o 
  -8   3   7       12.63      -30.51     30.51 o 
  -7   3   7      496.86      496.20     52.23 o 
  -6   3   7      134.22      148.89     17.55 o 
  -5   3   7      303.89      296.94     16.99 o 
  -4   3   7      406.03      432.14     18.97 o 
  -3   3   7     1296.90     1268.37     47.49 o 
  -2   3   7     1942.13     1893.98     74.09 o 
  -1   3   7     4960.57     5138.12    186.08 o 
   0   3   7      140.66      172.77      9.10 o 
   1   3   7     4773.33     4874.31    162.62 o 
   2   3   7     1715.54     1659.68     64.46 o 
   3   3   7     1240.35     1202.08     59.26 o 
   4   3   7      414.03      409.21     29.20 o 
   5   3   7      242.40      249.94     18.99 o 
   6   3   7      169.64      142.05     20.57 o 
   7   3   7      500.55      419.23     57.18 o 
   8   3   7       15.57        0.72     16.81 o 
  -8   4   7       14.13      -16.29     33.45 o 
  -7   4   7       23.97       53.89     30.36 o 
  -6   4   7      495.65      524.91     71.91 o 
  -5   4   7      368.28      415.61     54.42 o 
  -4   4   7      248.59      232.97     15.92 o 
  -3   4   7      671.59      708.55     35.54 o 
  -2   4   7      720.06      766.74     33.94 o 
  -1   4   7     1461.82     1461.16     53.47 o 
   0   4   7      760.67      712.50     30.81 o 
   1   4   7     1355.08     1327.73     50.16 o 
   2   4   7      781.88      815.20     34.93 o 
   3   4   7      699.67      677.27     27.54 o 
   4   4   7      142.01      155.37     11.31 o 
   5   4   7      371.43      390.73     22.43 o 
   6   4   7      521.78      537.75     28.66 o 
   7   4   7       15.74        7.37     19.48 o 
   8   4   7       20.54       32.57     17.87 o 
  -7   5   7       43.49       68.98     36.11 o 
  -6   5   7        0.83       22.01     18.98 o 
  -5   5   7       65.46       53.72     18.31 o 
  -4   5   7      116.72      127.93     11.33 o 
  -3   5   7      555.99      507.28     27.50 o 
  -2   5   7     2053.06     2019.81     86.08 o 
  -1   5   7      379.57      459.83     20.45 o 
   0   5   7     3230.70     3177.69    150.16 o 
   1   5   7      492.64      519.35     22.89 o 
   2   5   7     2258.55     2131.44     86.60 o 
   3   5   7      752.91      697.86     28.60 o 
   4   5   7       86.17       81.56     11.70 o 
   5   5   7      115.46      117.38     13.63 o 
   6   5   7        4.29       13.32     13.72 o 
   7   5   7       42.82       35.45     15.34 o 
  -7   6   7        3.99       33.91     24.00 o 
  -6   6   7      452.98      499.88     41.18 o 
  -5   6   7       62.96       54.13     25.65 o 
  -4   6   7     2603.87     2417.09    116.98 o 
  -3   6   7       11.65       38.06     14.93 o 
  -2   6   7      629.04      619.06     30.63 o 
  -1   6   7      415.69      398.75     18.83 o 
   0   6   7      239.56      244.48     14.34 o 
   1   6   7      506.13      439.74     20.86 o 
   2   6   7      729.54      717.09     30.75 o 
   3   6   7       36.77       52.98     14.43 o 
   4   6   7     2537.97     2350.66    117.54 o 
   5   6   7       74.03       70.14     15.61 o 
   6   6   7      450.01      500.04     33.39 o 
   7   6   7       10.30       10.63     19.38 o 
  -6   7   7       37.85       -9.47     30.02 o 
  -5   7   7       43.94       14.71     19.68 o 
  -4   7   7      400.55      380.19     24.81 o 
  -3   7   7      271.41      292.65     22.00 o 
  -2   7   7      627.79      592.04     30.51 o 
  -1   7   7      785.03      800.25     34.07 o 
   0   7   7       64.55       67.54     11.19 o 
   1   7   7      631.82      630.21     31.62 o 
   2   7   7      753.94      694.71     37.01 o 
   3   7   7      259.26      289.98     25.03 o 
   4   7   7      317.64      274.96     25.88 o 
   5   7   7       50.29       36.49     17.36 o 
   6   7   7       53.76       51.46     19.32 o 
  -6   8   7       15.96       10.02     25.04 o 
  -5   8   7      132.34      203.60     32.09 o 
  -4   8   7       20.76       -1.61     18.92 o 
  -3   8   7      258.65      312.22     31.27 o 
  -2   8   7      209.43      223.02     21.34 o 
  -1   8   7      175.04      208.45     14.21 o 
   0   8   7      861.53      763.50     35.50 o 
   1   8   7      185.25      185.46     17.96 o 
   2   8   7      277.15      236.40     20.15 o 
   3   8   7      275.28      279.70     23.10 o 
   4   8   7       17.43       29.27     27.75 o 
   5   8   7      136.90      182.90     26.70 o 
   6   8   7       17.54       -7.55     19.74 o 
  -5   9   7       18.73       22.23     24.03 o 
  -4   9   7       92.97       77.86     28.96 o 
  -3   9   7      297.51      293.01     24.67 o 
  -2   9   7      263.57      276.28     28.82 o 
  -1   9   7      447.05      470.97     25.83 o 
   0   9   7      142.21      161.57     18.47 o 
   1   9   7      397.10      453.95     30.73 o 
   2   9   7      232.27      253.59     23.20 o 
   3   9   7      319.37      341.37     27.33 o 
   4   9   7       61.11       32.53     29.49 o 
   5   9   7       16.25       27.53     18.61 o 
  -4  10   7       98.68       35.89     26.98 o 
  -3  10   7       16.42       54.31     24.75 o 
  -2  10   7       10.40       40.93     16.36 o 
  -1  10   7       60.18       67.13     22.33 o 
   0  10   7      235.83      233.28     28.58 o 
   1  10   7       50.88       53.71     17.00 o 
   2  10   7       29.52       23.30     18.07 o 
   3  10   7       25.26       36.42     18.76 o 
   4  10   7       99.30      122.62     22.68 o 
  -2  11   7       39.99       40.22     41.23 o 
  -1  11   7       36.61       55.74     36.65 o 
   0  11   7      167.74      253.72     32.09 o 
   1  11   7       45.32       52.99     20.55 o 
   2  11   7       24.72        6.08     19.79 o 
   0   0   8      117.41       90.82      8.13 o 
   1   0   8    10202.05     9880.22    387.15 o 
   2   0   8       14.66       13.53      4.99 o 
   3   0   8     1782.71     1657.36     61.27 o 
   4   0   8        3.13        5.22      5.23 o 
   5   0   8     2250.58     2308.74    112.04 o 
   6   0   8      161.72      222.00     19.13 o 
   7   0   8       10.63      -26.29     26.29 o 
   8   0   8        7.91        6.98     22.33 o 
  -8   1   8       39.84       42.29     32.54 o 
  -7   1   8      249.02      260.85     23.40 o 
  -6   1   8      505.89      538.28     27.19 o 
  -5   1   8      250.70      267.34     13.67 o 
  -4   1   8       19.54       27.85      5.28 o 
  -3   1   8      430.46      422.21     17.99 o 
  -2   1   8     1058.69     1118.67     45.87 o 
  -1   1   8     3713.49     3960.15    155.71 o 
   0   1   8       36.08       66.08      6.47 o 
   1   1   8     3649.98     3610.18    161.80 o 
   2   1   8      842.13      943.47     34.73 o 
   3   1   8      454.32      493.48     33.30 o 
   4   1   8       17.74       18.28      5.31 o 
   5   1   8      208.60      216.30     25.34 o 
   6   1   8      487.32      516.89     36.49 o 
   7   1   8      263.73      292.43     38.23 o 
   8   1   8       32.73       -9.37     37.29 o 
  -8   2   8       10.60       15.72     25.18 o 
  -7   2   8       58.06       61.65     21.50 o 
  -6   2   8      130.73      135.06     21.23 o 
  -5   2   8       83.83       77.77      8.62 o 
  -4   2   8     1389.77     1392.81     53.59 o 
  -3   2   8      992.74      949.19     37.42 o 
  -2   2   8     3128.05     3284.64    121.60 o 
  -1   2   8     3011.34     3156.70    128.63 o 
   0   2   8     1517.42     1529.39     54.81 o 
   1   2   8     3025.03     2910.39    130.92 o 
   2   2   8     3486.38     3431.29    150.53 o 
   3   2   8     1204.51     1135.50     49.94 o 
   4   2   8     1556.25     1522.84     84.17 o 
   5   2   8       59.49       63.61     13.89 o 
   6   2   8      156.32      154.58     19.10 o 
   7   2   8       46.93       57.14     35.94 o 
   8   2   8       11.63        0.20     21.40 o 
  -8   3   8       72.45      117.66     39.13 o 
  -7   3   8      155.03      220.76     28.59 o 
  -6   3   8       65.79       56.35     17.29 o 
  -5   3   8      385.68      378.75     18.41 o 
  -4   3   8        5.51       19.91      9.08 o 
  -3   3   8      436.32      425.96     18.53 o 
  -2   3   8     5260.18     5199.04    204.69 o 
  -1   3   8      528.03      565.53     25.79 o 
   0   3   8    13006.95    13126.14    468.37 o 
   1   3   8      635.81      632.38     21.18 o 
   2   3   8     4849.23     4785.92    161.01 o 
   3   3   8      497.77      471.92     25.18 o 
   4   3   8        5.19       10.66      8.66 o 
   5   3   8      375.43      383.20     23.41 o 
   6   3   8      139.36      126.41     19.83 o 
   7   3   8      139.09      147.87     43.80 o 
   8   3   8       72.53       38.66     24.22 o 
  -8   4   8        1.08        5.42     36.84 o 
  -7   4   8       73.98       83.92     34.73 o 
  -6   4   8      325.26      329.38     29.56 o 
  -5   4   8     1148.72     1100.71     54.47 o 
  -4   4   8     1480.00     1418.67     60.43 o 
  -3   4   8     2809.09     2801.43    112.77 o 
  -2   4   8     2428.06     2288.80     85.90 o 
  -1   4   8      215.47      206.10      9.83 o 
   0   4   8     1069.33     1099.88     46.11 o 
   1   4   8      175.99      175.93      9.25 o 
   2   4   8     2492.00     2270.35     83.70 o 
   3   4   8     2718.44     2636.00     99.53 o 
   4   4   8     1559.63     1410.80     53.97 o 
   5   4   8     1025.78      965.04     45.58 o 
   6   4   8      270.96      232.09     19.17 o 
   7   4   8       82.21       76.32     17.37 o 
   8   4   8        1.00      -17.42     17.42 o 
  -7   5   8      158.52      211.44     40.33 o 
  -6   5   8       15.09       -1.25     18.70 o 
  -5   5   8      243.14      234.43     54.43 o 
  -4   5   8      245.52      280.75     26.75 o 
  -3   5   8      308.35      298.92     17.70 o 
  -2   5   8       95.30      108.41      8.86 o 
  -1   5   8     4599.87     4391.61    165.34 o 
   0   5   8       54.74       86.41      7.99 o 
   1   5   8     4658.47     4551.63    160.88 o 
   2   5   8       64.44       65.27      8.50 o 
   3   5   8      401.89      387.12     18.93 o 
   4   5   8      237.02      244.71     16.71 o 
   5   5   8      193.97      179.40     15.70 o 
   6   5   8       26.15       15.27     13.90 o 
   7   5   8      143.77      140.60     28.33 o 
  -7   6   8       27.11       25.50     23.33 o 
  -6   6   8       15.29       39.63     22.18 o 
  -5   6   8       84.55      102.25     27.60 o 
  -4   6   8      179.75      190.98     18.20 o 
  -3   6   8     1531.93     1504.25     75.79 o 
  -2   6   8      842.77      799.01     35.18 o 
  -1   6   8      723.76      702.83     27.43 o 
   0   6   8      241.76      257.65     14.79 o 
   1   6   8      598.92      594.27     32.07 o 
   2   6   8      751.46      666.00     31.45 o 
   3   6   8     1688.62     1564.75     78.14 o 
   4   6   8      219.09      241.03     19.85 o 
   5   6   8      112.46      123.74     18.61 o 
   6   6   8       20.72       31.97     32.59 o 
   7   6   8       29.55       12.51     21.19 o 
  -6   7   8       55.07       64.49     22.56 o 
  -5   7   8       38.19       40.34     33.85 o 
  -4   7   8      122.75      169.11     17.95 o 
  -3   7   8      488.83      461.67     28.00 o 
  -2   7   8      682.91      656.26     30.69 o 
  -1   7   8     1143.81     1072.31     40.54 o 
   0   7   8     2256.30     2189.23     91.45 o 
   1   7   8      971.56      928.38     44.03 o 
   2   7   8      632.70      621.42     36.15 o 
   3   7   8      436.07      369.90     26.45 o 
   4   7   8      126.22      166.13     18.26 o 
   5   7   8       39.70       37.87     16.55 o 
   6   7   8       60.78       70.54     18.58 o 
  -6   8   8       70.27       76.80     25.40 o 
  -5   8   8        5.72       13.85     22.41 o 
  -4   8   8      537.40      539.27     34.86 o 
  -3   8   8       91.96       95.77     17.01 o 
  -2   8   8      428.07      404.85     25.35 o 
  -1   8   8       62.08       99.05     11.82 o 
   0   8   8        1.65        5.08      9.85 o 
   1   8   8       58.92       71.11     15.08 o 
   2   8   8      274.10      279.07     24.42 o 
   3   8   8      104.53       85.13     17.27 o 
   4   8   8      591.59      603.41     36.49 o 
   5   8   8        6.87        1.18     18.21 o 
   6   8   8       65.78       49.63     25.41 o 
  -5   9   8       31.47       36.95     24.28 o 
  -4   9   8       39.63       58.52     23.95 o 
  -3   9   8        7.18       10.58     22.56 o 
  -2   9   8       93.01      129.51     18.45 o 
  -1   9   8        5.60      -12.41     12.41 o 
   0   9   8      519.59      516.96     43.02 o 
   1   9   8       23.79       14.32     15.81 o 
   2   9   8      157.91      135.80     18.42 o 
   3   9   8        1.50        0.18     15.93 o 
   4   9   8       39.92       59.99     18.29 o 
   5   9   8       29.78       34.48     19.67 o 
  -4  10   8      109.00      146.78     50.11 o 
  -3  10   8      113.03       99.26     26.00 o 
  -2  10   8       31.67       14.37     17.85 o 
  -1  10   8       50.92       15.80     22.82 o 
   0  10   8       95.91       95.11     18.19 o 
   1  10   8       42.79       63.65     17.45 o 
   2  10   8       41.96       52.61     18.33 o 
   3  10   8       87.16       55.90     19.48 o 
   4  10   8       86.50       41.51     26.78 o 
  -2  11   8       24.42      -36.07     36.07 o 
  -1  11   8      179.20      322.74     52.65 o 
   0  11   8        5.49      -25.60     25.60 o 
   1  11   8      213.86      210.34     24.84 o 
   2  11   8       18.89       12.51     19.89 o 
   1   0   9     1804.51     1864.68     74.03 o 
   2   0   9      165.65      221.12     10.73 o 
   3   0   9       30.35       46.75      4.51 o 
   4   0   9     2776.82     3096.91    102.42 o 
   5   0   9       16.11       25.17      8.76 o 
   6   0   9      474.12      477.71     24.70 o 
   7   0   9       68.87       83.44     21.16 o 
   8   0   9       11.50      -20.89     20.89 o 
  -8   1   9       58.36       86.39     35.64 o 
  -7   1   9      407.28      479.43     31.36 o 
  -6   1   9      330.11      363.72     27.67 o 
  -5   1   9      545.58      515.07     21.84 o 
  -4   1   9      159.98      146.55      8.83 o 
  -3   1   9     1138.30     1140.31     42.81 o 
  -2   1   9     1166.50     1317.29     53.07 o 
  -1   1   9      102.85      135.57      7.40 o 
   0   1   9    12101.04    12309.70    482.76 o 
   1   1   9      293.68      324.16     16.47 o 
   2   1   9     1128.16     1245.83     49.90 o 
   3   1   9     1011.79     1073.28     49.87 o 
   4   1   9      131.54      135.74     11.24 o 
   5   1   9      548.36      491.09     38.40 o 
   6   1   9      372.66      363.60     28.42 o 
   7   1   9      414.72      421.38     33.89 o 
   8   1   9       78.01       41.30     34.84 o 
  -8   2   9       84.64       66.98     35.27 o 
  -7   2   9       74.52      104.72     22.95 o 
  -6   2   9      136.83      118.66     20.16 o 
  -5   2   9      557.91      544.69     23.92 o 
  -4   2   9      509.47      552.71     22.86 o 
  -3   2   9     3346.68     3347.72    121.34 o 
  -2   2   9     1196.34     1185.45     48.53 o 
  -1   2   9     1669.14     1666.67     60.35 o 
   0   2   9      283.95      323.80     12.75 o 
   1   2   9     1949.85     2041.01     91.74 o 
   2   2   9      886.47      926.92     44.66 o 
   3   2   9     3203.96     3143.18    145.18 o 
   4   2   9      490.18      526.69     26.74 o 
   5   2   9      614.60      623.74     38.80 o 
   6   2   9      144.13      139.49     40.43 o 
   7   2   9       65.48       73.94     21.64 o 
   8   2   9       88.01       51.03     23.62 o 
  -8   3   9        9.74       18.57     25.92 o 
  -7   3   9      182.06      167.94     24.81 o 
  -6   3   9      387.29      407.54     34.57 o 
  -5   3   9       98.01      113.75     11.91 o 
  -4   3   9     1740.71     1652.87     63.10 o 
  -3   3   9      335.31      347.78     15.75 o 
  -2   3   9     1305.15     1212.11     42.89 o 
  -1   3   9      760.53      838.42     44.90 o 
   0   3   9     4923.38     5114.06    183.03 o 
   1   3   9     1069.79     1087.93     35.31 o 
   2   3   9     1612.32     1469.78     63.33 o 
   3   3   9      365.93      375.05     19.11 o 
   4   3   9     1852.49     1782.52     98.90 o 
   5   3   9      103.32      103.67     13.85 o 
   6   3   9      445.51      453.17     37.36 o 
   7   3   9      133.53      174.11     24.91 o 
   8   3   9        6.70      -17.84     21.98 o 
  -8   4   9       50.44       31.52     34.91 o 
  -7   4   9       38.63       18.14     32.40 o 
  -6   4   9       33.05       43.39     18.59 o 
  -5   4   9       10.27       13.94     11.86 o 
  -4   4   9      631.99      663.58     39.85 o 
  -3   4   9     2075.84     2002.09     83.94 o 
  -2   4   9     3081.94     3151.88    117.91 o 
  -1   4   9     2892.16     2836.87    115.19 o 
   0   4   9      241.31      245.05     12.84 o 
   1   4   9     2649.14     2733.40     99.25 o 
   2   4   9     3261.20     3176.88    104.32 o 
   3   4   9     2212.63     2014.86     75.07 o 
   4   4   9      932.19      930.58     34.65 o 
   5   4   9       21.07       29.74     11.37 o 
   6   4   9       10.21       10.18     13.00 o 
   7   4   9       25.01       13.35     16.56 o 
   8   4   9       56.51       35.63     23.41 o 
  -7   5   9       69.23       58.03     35.20 o 
  -6   5   9      132.41      173.88     39.83 o 
  -5   5   9      627.24      597.32     34.71 o 
  -4   5   9      115.79      108.21     14.23 o 
  -3   5   9      449.83      388.06     18.51 o 
  -2   5   9     2912.14     2717.79     98.24 o 
  -1   5   9      479.36      492.17     22.12 o 
   0   5   9     2202.80     2244.18     92.47 o 
   1   5   9      433.49      443.29     18.86 o 
   2   5   9     2636.09     2421.80    104.22 o 
   3   5   9      290.25      285.58     17.42 o 
   4   5   9      104.42      121.97     15.57 o 
   5   5   9      587.98      552.52     29.66 o 
   6   5   9      121.65       97.47     15.78 o 
   7   5   9       64.82       69.64     16.28 o 
  -7   6   9       39.70       33.60     33.60 o 
  -6   6   9       98.36       80.54     22.71 o 
  -5   6   9       43.74       23.92     15.45 o 
  -4   6   9      182.09      141.61     15.71 o 
  -3   6   9      359.36      366.09     23.58 o 
  -2   6   9      364.39      361.72     15.91 o 
  -1   6   9      235.88      244.74     13.88 o 
   0   6   9      125.95      151.14     11.34 o 
   1   6   9      195.93      207.94     13.66 o 
   2   6   9      212.60      243.03     16.69 o 
   3   6   9      298.25      316.71     23.14 o 
   4   6   9       69.30       65.82     15.43 o 
   5   6   9       42.14       55.23     16.19 o 
   6   6   9      114.35      120.45     20.86 o 
   7   6   9       38.03       76.56     21.58 o 
  -6   7   9      135.50      180.90     33.22 o 
  -5   7   9      219.39      207.92     50.54 o 
  -4   7   9      155.34      165.07     23.20 o 
  -3   7   9       52.72       65.23     14.76 o 
  -2   7   9      401.54      410.17     50.31 o 
  -1   7   9      399.01      363.12     19.90 o 
   0   7   9      151.45      156.35     12.69 o 
   1   7   9      464.81      414.99     28.07 o 
   2   7   9      552.46      517.74     29.11 o 
   3   7   9       91.00       69.58     15.25 o 
   4   7   9      138.88      166.22     25.05 o 
   5   7   9      235.74      250.08     23.03 o 
   6   7   9      155.31      165.85     22.77 o 
  -6   8   9        1.56       -6.30     23.04 o 
  -5   8   9      181.48      159.52     27.20 o 
  -4   8   9       15.70       26.81     15.66 o 
  -3   8   9      435.08      422.30     28.96 o 
  -2   8   9      289.86      324.48     30.81 o 
  -1   8   9      310.53      284.88     18.49 o 
   0   8   9       38.96       46.28     11.17 o 
   1   8   9      333.39      306.36     18.73 o 
   2   8   9      292.11      335.80     25.11 o 
   3   8   9      448.71      399.88     28.32 o 
   4   8   9       13.68      -11.19     18.06 o 
   5   8   9      175.87      178.71     22.36 o 
   6   8   9        0.39      -14.53     19.96 o 
  -5   9   9        3.03      -10.07     24.25 o 
  -4   9   9       27.54       72.31     23.90 o 
  -3   9   9       96.07      117.44     29.22 o 
  -2   9   9      189.35      232.38     22.65 o 
  -1   9   9       70.05       49.10     17.44 o 
   0   9   9      649.86      624.00     38.46 o 
   1   9   9       37.90       35.74     15.83 o 
   2   9   9      200.63      213.09     34.40 o 
   3   9   9       84.31      105.96     18.57 o 
   4   9   9       38.48       68.40     18.66 o 
   5   9   9        1.88        3.84     18.64 o 
  -3  10   9       21.96       10.80     18.46 o 
  -2  10   9      119.20      111.10     40.25 o 
  -1  10   9      167.22      176.11     24.11 o 
   0  10   9        0.18       38.59     21.20 o 
   1  10   9      156.14      174.28     22.45 o 
   2  10   9      138.49      129.34     20.53 o 
   3  10   9       36.14       -6.53     19.58 o 
  -1  11   9        6.31        9.45     40.14 o 
   0  11   9       74.60       65.70     26.95 o 
   1  11   9        3.95        0.34     23.22 o 
   0   0  10    14928.07    14485.04    804.65 o 
   1   0  10     1558.27     1675.55     66.72 o 
   2   0  10     5575.30     5620.39    220.80 o 
   3   0  10      813.42      900.74     37.17 o 
   4   0  10      215.62      220.48      9.95 o 
   5   0  10      149.05      222.62     14.30 o 
   6   0  10      213.79      223.15     16.21 o 
   7   0  10        2.56      -12.94     19.27 o 
   8   0  10      109.03      121.91     26.21 o 
  -8   1  10       24.10       -4.35     23.24 o 
  -7   1  10      365.40      300.37     46.14 o 
  -6   1  10      223.23      218.62     22.53 o 
  -5   1  10      651.11      656.89     29.97 o 
  -4   1  10     1689.00     1639.79     68.88 o 
  -3   1  10     1661.04     1595.65     58.75 o 
  -2   1  10     1478.02     1575.40     63.16 o 
  -1   1  10     1659.19     1651.46     65.90 o 
   0   1  10      637.87      757.73     34.46 o 
   1   1  10     2048.62     1911.27     86.60 o 
   2   1  10     1813.85     1826.83     72.60 o 
   3   1  10     1613.84     1563.22     56.21 o 
   4   1  10     1855.18     1718.55     78.36 o 
   5   1  10      694.88      696.21     44.34 o 
   6   1  10      207.86      224.47     31.65 o 
   7   1  10      357.77      365.68     31.40 o 
   8   1  10       23.96        3.27     35.09 o 
  -8   2  10       16.27       23.85     34.11 o 
  -7   2  10       77.51       84.82     22.13 o 
  -6   2  10      131.22      131.56     21.78 o 
  -5   2  10      175.51      198.27     14.18 o 
  -4   2  10      485.28      496.21     21.02 o 
  -3   2  10        7.43        7.35      4.99 o 
  -2   2  10     2008.19     2141.99    100.02 o 
  -1   2  10    13939.73    14124.47    552.87 o 
   0   2  10     1276.41     1317.19     60.23 o 
   1   2  10    15087.95    14043.73    627.09 o 
   2   2  10     2211.55     2173.39     98.14 o 
   3   2  10       59.03       86.20     12.27 o 
   4   2  10      477.90      498.07     25.92 o 
   5   2  10      176.68      187.51     19.94 o 
   6   2  10      145.92      141.62     20.18 o 
   7   2  10       89.98       44.07     28.62 o 
   8   2  10       16.93       51.45     24.61 o 
  -8   3  10       15.75        7.67     38.40 o 
  -7   3  10       75.91       70.43     22.73 o 
  -6   3  10      304.57      378.96     37.32 o 
  -5   3  10     1751.60     1637.36     69.10 o 
  -4   3  10      639.23      629.43     29.09 o 
  -3   3  10     1968.59     1806.11     73.28 o 
  -2   3  10     1190.02     1163.98     39.57 o 
  -1   3  10     3205.00     3212.59    130.49 o 
   0   3  10     1798.01     1918.46     69.45 o 
   1   3  10     3007.27     3043.35    101.03 o 
   2   3  10     1101.14     1077.84     51.68 o 
   3   3  10     1553.97     1463.47     69.77 o 
   4   3  10      585.37      626.59     40.30 o 
   5   3  10     1603.33     1481.34     88.17 o 
   6   3  10      298.36      276.59     28.10 o 
   7   3  10       60.57       18.78     33.91 o 
   8   3  10       23.62       -9.41     25.13 o 
  -7   4  10        5.33      -29.64     30.58 o 
  -6   4  10      607.88      603.32     63.56 o 
  -5   4  10       24.56       14.05     11.79 o 
  -4   4  10      563.63      588.97     35.46 o 
  -3   4  10      553.78      583.54     23.81 o 
  -2   4  10      652.68      667.50     24.77 o 
  -1   4  10     1132.99     1049.95     44.44 o 
   0   4  10     3631.33     3728.95    136.74 o 
   1   4  10     1152.77     1088.60     40.38 o 
   2   4  10      584.10      565.98     21.71 o 
   3   4  10      413.49      413.05     20.61 o 
   4   4  10      497.42      477.73     22.44 o 
   5   4  10       24.39       35.13     12.48 o 
   6   4  10      628.85      650.41     34.07 o 
   7   4  10       21.97       28.89     14.96 o 
  -7   5  10       93.48      102.68     34.47 o 
  -6   5  10      198.99      211.31     26.40 o 
  -5   5  10      237.08      244.62     21.56 o 
  -4   5  10     1593.48     1679.11     87.02 o 
  -3   5  10      237.20      241.90     24.98 o 
  -2   5  10      990.57      996.46     38.93 o 
  -1   5  10      747.35      765.66     40.67 o 
   0   5  10       53.53       55.94     12.22 o 
   1   5  10      887.53      907.30     33.02 o 
   2   5  10     1042.13     1019.27     44.00 o 
   3   5  10      238.25      251.31     14.18 o 
   4   5  10     1918.41     1861.12     77.60 o 
   5   5  10      305.43      299.96     29.63 o 
   6   5  10      152.05      172.51     18.69 o 
   7   5  10       81.82      107.05     20.59 o 
  -7   6  10        8.20      -35.31     35.31 o 
  -6   6  10       91.16      126.05     24.62 o 
  -5   6  10      492.27      455.62     39.63 o 
  -4   6  10       65.63       65.79     15.14 o 
  -3   6  10      865.38      766.39     42.87 o 
  -2   6  10     2239.75     2210.27     93.66 o 
  -1   6  10      176.70      184.15     14.40 o 
   0   6  10     2937.32     2839.55    117.22 o 
   1   6  10      260.63      245.25     16.88 o 
   2   6  10     2212.54     2129.99     89.18 o 
   3   6  10      909.53      792.09     42.51 o 
   4   6  10       81.89       92.18     17.27 o 
   5   6  10      445.06      371.31     28.49 o 
   6   6  10       79.50       90.58     16.46 o 
   7   6  10        8.33       -6.87     16.10 o 
  -6   7  10       15.34      -14.25     21.35 o 
  -5   7  10      345.50      414.56     55.85 o 
  -4   7  10       67.57       58.80     25.05 o 
  -3   7  10     1402.38     1408.85     69.51 o 
  -2   7  10     1656.34     1557.15     76.05 o 
  -1   7  10      726.70      671.72     30.33 o 
   0   7  10      103.82      101.14     10.85 o 
   1   7  10      713.07      614.68     30.34 o 
   2   7  10     1575.98     1451.86     62.84 o 
   3   7  10     1286.98     1270.46     67.89 o 
   4   7  10       82.73       51.35     15.77 o 
   5   7  10      289.12      326.10     27.01 o 
   6   7  10        9.21        9.22     18.74 o 
  -5   8  10        4.59        9.10     28.73 o 
  -4   8  10      113.85       96.99     17.85 o 
  -3   8  10       78.55       86.69     26.42 o 
  -2   8  10       85.17       86.60     24.71 o 
  -1   8  10      534.21      530.70     31.80 o 
   0   8  10        2.00       12.37     10.70 o 
   1   8  10      543.21      549.83     27.72 o 
   2   8  10      109.69      118.59     15.82 o 
   3   8  10       63.37       71.00     16.09 o 
   4   8  10      104.41       91.83     18.27 o 
   5   8  10        2.11      -17.28     17.28 o 
  -5   9  10       58.35       19.38     24.69 o 
  -4   9  10       59.13      106.55     25.07 o 
  -3   9  10      238.74      297.33     24.57 o 
  -2   9  10       72.70       66.01     19.66 o 
  -1   9  10        1.01       12.42     31.87 o 
   0   9  10       29.46       24.05     12.06 o 
   1   9  10        2.94       14.00     15.44 o 
   2   9  10       50.99       28.03     19.27 o 
   3   9  10      251.57      272.30     24.90 o 
   4   9  10       83.53      122.00     20.74 o 
   5   9  10       57.65       85.25     21.43 o 
  -3  10  10        2.15       30.11     17.72 o 
  -2  10  10      162.29      136.50     24.52 o 
  -1  10  10       56.87       73.89     22.59 o 
   0  10  10      221.24      236.14     49.30 o 
   1  10  10       60.37       70.59     19.30 o 
   2  10  10      148.68      155.31     21.20 o 
   3  10  10        0.84        4.57     24.25 o 
  -1  11  10       53.14       -5.13     38.73 o 
   0  11  10        4.16      -32.33     35.09 o 
   1  11  10       46.02       13.19     25.36 o 
   1   0  11     4758.29     4935.25    194.17 o 
   2   0  11     1095.31     1140.00     46.19 o 
   3   0  11      233.73      252.10     13.02 o 
   4   0  11      113.10      113.34     12.89 o 
   5   0  11      257.11      266.89     13.85 o 
   6   0  11      413.14      471.95     55.14 o 
   7   0  11      179.77      188.81     23.73 o 
   8   0  11       13.71       26.16     28.51 o 
  -8   1  11       38.96        7.55     25.03 o 
  -7   1  11      139.87      157.90     24.39 o 
  -6   1  11       72.77       96.26     18.76 o 
  -5   1  11      734.15      687.75     36.39 o 
  -4   1  11     1577.26     1511.79     54.92 o 
  -3   1  11     3582.02     3571.70    127.49 o 
  -2   1  11      745.89      731.50     30.43 o 
  -1   1  11     1962.15     1932.22     76.86 o 
   0   1  11      929.70      842.98     34.25 o 
   1   1  11     1562.08     1498.98     68.31 o 
   2   1  11      874.27      850.52     40.13 o 
   3   1  11     3280.05     3304.41    132.49 o 
   4   1  11     1347.40     1304.08     48.81 o 
   5   1  11      633.06      583.44     30.74 o 
   6   1  11       91.32       79.04     17.80 o 
   7   1  11      128.74      150.37     22.84 o 
   8   1  11       36.92       72.79     38.36 o 
  -8   2  11      133.78      129.99     38.03 o 
  -7   2  11       29.86      -15.74     28.00 o 
  -6   2  11      316.35      340.85     70.55 o 
  -5   2  11      258.63      240.95     18.41 o 
  -4   2  11        7.74        6.73      6.11 o 
  -3   2  11      570.88      535.33     21.74 o 
  -2   2  11     1887.99     1879.00     75.20 o 
  -1   2  11     2202.81     2270.07     89.95 o 
   0   2  11     1865.41     1770.24     70.44 o 
   1   2  11     1939.95     2250.91    101.34 o 
   2   2  11     2169.30     2167.67     98.42 o 
   3   2  11      565.86      551.43     27.15 o 
   4   2  11       10.69       21.45      8.25 o 
   5   2  11      222.69      192.24     19.85 o 
   6   2  11      336.73      372.81     42.21 o 
   7   2  11       31.02      -26.22     26.22 o 
   8   2  11      145.99      110.56     28.72 o 
  -8   3  11        0.31      -20.84     38.43 o 
  -7   3  11       10.83      -13.39     20.44 o 
  -6   3  11      200.79      169.37     25.29 o 
  -5   3  11       70.05       86.58     11.90 o 
  -4   3  11     1995.70     1933.91     81.37 o 
  -3   3  11      307.22      318.64     15.03 o 
  -2   3  11     1621.79     1614.26     66.77 o 
  -1   3  11     2513.01     2592.13     91.17 o 
   0   3  11      503.15      495.45     19.65 o 
   1   3  11     2283.42     2297.14     84.53 o 
   2   3  11     2104.75     2059.10     93.54 o 
   3   3  11      400.64      394.69     19.82 o 
   4   3  11     2073.01     1955.10    111.59 o 
   5   3  11      107.04      127.47     17.95 o 
   6   3  11      180.34      209.15     25.82 o 
   7   3  11       13.55        0.60     21.70 o 
   8   3  11        0.40       -7.74     24.15 o 
  -7   4  11       31.64       51.41     31.82 o 
  -6   4  11      372.23      424.24     49.89 o 
  -5   4  11       13.70       -0.56     12.51 o 
  -4   4  11      491.27      480.57     27.62 o 
  -3   4  11      156.71      160.42     14.28 o 
  -2   4  11      944.12      944.11     36.89 o 
  -1   4  11     1323.07     1276.22     67.35 o 
   0   4  11     1944.29     1984.15     72.19 o 
   1   4  11     1297.00     1265.59     46.85 o 
   2   4  11      988.31      957.60     32.75 o 
   3   4  11      165.48      196.66     11.82 o 
   4   4  11      449.77      453.85     21.19 o 
   5   4  11       27.84       25.16     11.57 o 
   6   4  11      415.05      417.62     25.94 o 
   7   4  11       25.10       -4.83     15.12 o 
  -7   5  11       66.04       43.99     34.33 o 
  -6   5  11        4.64       -8.36     19.01 o 
  -5   5  11      579.43      644.56     35.94 o 
  -4   5  11      314.90      337.73     22.94 o 
  -3   5  11     1208.06     1087.66     49.42 o 
  -2   5  11      420.25      436.15     24.66 o 
  -1   5  11      297.19      301.90     14.64 o 
   0   5  11      212.41      296.60     20.71 o 
   1   5  11      211.87      211.18     13.75 o 
   2   5  11      451.37      415.18     26.20 o 
   3   5  11      879.38      784.01     33.65 o 
   4   5  11      268.81      324.48     17.75 o 
   5   5  11      559.09      572.65     31.03 o 
   6   5  11        1.86      -14.57     14.57 o 
   7   5  11       54.52       29.96     16.06 o 
  -7   6  11        1.03      -21.38     32.62 o 
  -6   6  11       50.99       51.59     22.78 o 
  -5   6  11       81.24      118.72     25.15 o 
  -4   6  11      138.38      139.18     16.69 o 
  -3   6  11      210.80      260.56     20.34 o 
  -2   6  11     1226.05     1245.02     94.54 o 
  -1   6  11     1346.87     1229.74     49.90 o 
   0   6  11      135.01      132.04     10.92 o 
   1   6  11     1115.05     1017.87     46.82 o 
   2   6  11     1350.28     1284.48     54.16 o 
   3   6  11      292.83      304.73     18.13 o 
   4   6  11      118.86      126.22     20.30 o 
   5   6  11       95.68      151.29     29.03 o 
   6   6  11       64.68       85.31     16.47 o 
   7   6  11        7.21       -7.71     16.10 o 
  -6   7  11      105.70      106.20     25.26 o 
  -5   7  11      138.86      134.77     28.33 o 
  -4   7  11      393.54      418.11     30.92 o 
  -3   7  11       95.38      127.85     16.67 o 
  -2   7  11      111.25      118.82     19.48 o 
  -1   7  11       60.82       40.95     14.59 o 
   0   7  11       28.42       43.22      9.47 o 
   1   7  11       49.29       44.40      9.86 o 
   2   7  11      218.97      259.52     16.43 o 
   3   7  11       68.72       56.01     16.18 o 
   4   7  11      563.44      605.70     34.47 o 
   5   7  11      124.80      102.68     23.65 o 
   6   7  11       84.72       88.18     21.40 o 
  -5   8  11       41.11       61.23     18.39 o 
  -4   8  11        1.46       11.87     20.78 o 
  -3   8  11       48.50       63.47     27.03 o 
  -2   8  11      119.37      107.25     26.49 o 
  -1   8  11      311.69      337.87     22.75 o 
   0   8  11      810.43      751.98     35.45 o 
   1   8  11      318.77      316.89     28.60 o 
   2   8  11       79.00       66.13     16.31 o 
   3   8  11       52.61       44.00     15.33 o 
   4   8  11        1.39      -11.83     24.91 o 
   5   8  11       45.36       36.74     18.70 o 
  -4   9  11       38.45       31.70     23.21 o 
  -3   9  11      139.60      156.50     21.58 o 
  -2   9  11      500.55      521.64     39.84 o 
  -1   9  11      219.32      243.93     25.71 o 
   0   9  11      295.42      298.51     28.09 o 
   1   9  11      187.60      168.32     20.56 o 
   2   9  11      483.40      503.09     34.13 o 
   3   9  11      132.85      144.54     22.38 o 
   4   9  11       46.91       53.98     18.33 o 
  -3  10  11       51.39       73.20     25.55 o 
  -2  10  11       13.85       17.45     21.82 o 
  -1  10  11      135.00      115.22     30.00 o 
   0  10  11       54.27       72.48     23.71 o 
   1  10  11      126.61       99.08     35.87 o 
   2  10  11        9.96       17.85     17.76 o 
   3  10  11       50.05       32.10     19.88 o 
  -1  11  11        1.71      -26.18     40.79 o 
   0  11  11        0.07       20.40     37.67 o 
   1  11  11        4.51       -3.84     23.54 o 
   0   0  12      323.52      407.20     24.89 o 
   1   0  12      362.84      346.36     24.27 o 
   2   0  12     2400.88     2443.18     96.91 o 
   3   0  12     1262.17     1243.99     50.66 o 
   4   0  12      132.94      139.68     10.33 o 
   5   0  12      220.45      199.61     13.80 o 
   6   0  12      346.94      388.80     31.61 o 
   7   0  12        2.23        8.46     18.85 o 
   8   0  12      216.52      258.40     55.10 o 
  -8   1  12       29.79      -20.24     22.36 o 
  -7   1  12       62.85       53.03     41.40 o 
  -6   1  12      108.87      166.93     21.78 o 
  -5   1  12       35.35       41.18      9.72 o 
  -4   1  12     1254.01     1281.48     48.21 o 
  -3   1  12      938.31      976.03     40.59 o 
  -2   1  12     4069.75     4239.18    167.25 o 
  -1   1  12     1849.68     1776.33     71.02 o 
   0   1  12     1300.49     1382.21     55.41 o 
   1   1  12     1664.38     1607.39     73.41 o 
   2   1  12     4504.62     4484.70    201.63 o 
   3   1  12     1089.33     1129.04     46.24 o 
   4   1  12     1363.32     1359.87     49.47 o 
   5   1  12       37.85       52.34     17.05 o 
   6   1  12      134.66      179.01     52.89 o 
   7   1  12       66.76       17.71     34.58 o 
   8   1  12       24.62       34.58     34.22 o 
  -8   2  12      100.44      100.97     53.60 o 
  -7   2  12       85.32       68.03     31.96 o 
  -6   2  12      642.29      578.59     35.76 o 
  -5   2  12      497.54      491.13     35.13 o 
  -4   2  12      880.50      804.36     35.19 o 
  -3   2  12      448.82      435.97     18.15 o 
  -2   2  12     2361.24     2501.76    101.66 o 
  -1   2  12     5204.69     5455.96    214.45 o 
   0   2  12     2931.00     2914.87    115.21 o 
   1   2  12     4666.53     4691.09    210.33 o 
   2   2  12     2144.52     2212.41    100.46 o 
   3   2  12      351.28      349.24     14.67 o 
   4   2  12      826.76      793.56     39.34 o 
   5   2  12      427.79      437.13     33.25 o 
   6   2  12      542.89      552.46     39.69 o 
   7   2  12       70.04       38.73     31.45 o 
   8   2  12       96.57       93.05     26.66 o 
  -8   3  12       30.01      -35.53     35.53 o 
  -7   3  12        3.92        7.57     21.27 o 
  -6   3  12       58.85       70.67     15.37 o 
  -5   3  12      619.90      642.85     30.75 o 
  -4   3  12      377.90      358.29     19.31 o 
  -3   3  12      831.35      809.41     35.72 o 
  -2   3  12      989.18     1007.93     43.16 o 
  -1   3  12     2459.64     2603.10    118.41 o 
   0   3  12    17154.31    16794.61    642.87 o 
   1   3  12     2059.67     2173.07     80.17 o 
   2   3  12     1211.42     1262.61     58.48 o 
   3   3  12      716.54      730.60     35.78 o 
   4   3  12      302.46      346.19     26.23 o 
   5   3  12      646.12      625.09     42.34 o 
   6   3  12       77.96       52.10     18.73 o 
   7   3  12        2.59        8.10     20.73 o 
   8   3  12       27.31       47.45     25.13 o 
  -7   4  12       71.34       95.74     33.53 o 
  -6   4  12      109.26      135.43     21.45 o 
  -5   4  12     1195.23     1207.63     53.06 o 
  -4   4  12      775.51      701.58     58.55 o 
  -3   4  12      496.92      475.80     27.49 o 
  -2   4  12      453.21      415.79     26.75 o 
  -1   4  12     3477.26     3511.62    143.94 o 
   0   4  12     1540.20     1528.12     56.09 o 
   1   4  12     3243.39     3274.92    119.36 o 
   2   4  12      385.86      379.67     15.08 o 
   3   4  12      511.44      489.11     21.22 o 
   4   4  12      787.94      696.44     28.84 o 
   5   4  12     1115.12     1069.47     55.41 o 
   6   4  12      139.58      126.25     23.21 o 
   7   4  12       89.80      138.44     19.37 o 
  -7   5  12       29.16       30.58     34.83 o 
  -6   5  12       30.66       81.71     20.80 o 
  -5   5  12      217.08      242.07     20.60 o 
  -4   5  12     1340.63     1286.47     63.24 o 
  -3   5  12      597.47      568.85     30.06 o 
  -2   5  12     1324.82     1298.56    107.47 o 
  -1   5  12     2126.95     1980.36     84.44 o 
   0   5  12        3.59        4.70      6.00 o 
   1   5  12     2242.44     2180.57     78.80 o 
   2   5  12     1565.02     1440.36     60.07 o 
   3   5  12      460.89      464.56     21.94 o 
   4   5  12     1278.63     1165.29     46.47 o 
   5   5  12      206.41      198.85     18.07 o 
   6   5  12       52.15       19.65     15.68 o 
   7   5  12       37.11       81.26     17.90 o 
  -7   6  12       29.26      -33.20     36.47 o 
  -6   6  12      180.35      239.65     96.48 o 
  -5   6  12      210.28      190.74     21.05 o 
  -4   6  12       32.77       38.65     14.62 o 
  -3   6  12     1611.35     1632.08     81.51 o 
  -2   6  12      380.34      465.95     33.47 o 
  -1   6  12     1370.94     1349.45     71.48 o 
   0   6  12      313.62      286.37     16.27 o 
   1   6  12     1299.61     1311.09     56.32 o 
   2   6  12      480.09      462.30     23.63 o 
   3   6  12     1678.57     1688.37     70.71 o 
   4   6  12       15.58       42.05     14.70 o 
   5   6  12      205.94      237.27     18.59 o 
   6   6  12      167.69      199.61     19.26 o 
   7   6  12       27.72      -13.90     23.09 o 
  -6   7  12        4.22       49.66     24.79 o 
  -5   7  12       50.55       65.85     17.03 o 
  -4   7  12      124.95      105.96     21.35 o 
  -3   7  12       80.03       88.71     15.32 o 
  -2   7  12      399.44      406.54     39.96 o 
  -1   7  12       72.81      128.12     24.49 o 
   0   7  12      327.00      364.02     22.23 o 
   1   7  12      102.79      119.36     12.11 o 
   2   7  12      497.00      446.30     23.48 o 
   3   7  12       49.67       48.99     15.22 o 
   4   7  12      145.74      132.58     18.16 o 
   5   7  12       42.53       28.55     17.52 o 
   6   7  12        9.34       17.89     19.44 o 
  -5   8  12       22.13       29.57     17.98 o 
  -4   8  12      230.56      272.93     39.95 o 
  -3   8  12        2.12        9.13     16.05 o 
  -2   8  12       21.24       53.08     24.76 o 
  -1   8  12     1039.90      931.84     61.94 o 
   0   8  12       57.34       64.57     15.98 o 
   1   8  12      984.14      846.04     71.27 o 
   2   8  12        4.01       33.36     14.73 o 
   3   8  12        5.84       20.94     15.56 o 
   4   8  12      211.43      253.38     23.28 o 
   5   8  12       24.36       33.79     19.43 o 
  -4   9  12       45.34        7.38     18.52 o 
  -3   9  12       61.27       58.45     68.85 o 
  -2   9  12      458.36      509.93     43.40 o 
  -1   9  12       18.07       10.36     18.40 o 
   0   9  12      517.74      553.71     40.32 o 
   1   9  12       44.16       21.88     25.87 o 
   2   9  12      494.00      562.04     35.68 o 
   3   9  12       47.08       43.86     18.27 o 
   4   9  12       27.54       11.65     38.38 o 
  -3  10  12       12.23       -8.05     24.96 o 
  -2  10  12       24.60       25.71     28.00 o 
  -1  10  12        4.06       26.00     35.71 o 
   0  10  12       16.62      -37.49     48.23 o 
   1  10  12       10.75       13.15     39.54 o 
   2  10  12       15.51      -17.69     17.69 o 
   3  10  12       24.49       31.27     22.13 o 
   1   0  13     2310.62     2461.76     97.69 o 
   2   0  13     2251.02     2325.38     92.39 o 
   3   0  13     1028.60     1094.87     44.93 o 
   4   0  13     4938.39     4832.74    190.68 o 
   5   0  13      274.17      300.39     19.96 o 
   6   0  13     1638.67     1534.22    164.85 o 
   7   0  13       21.51       11.65     20.37 o 
   8   0  13        3.93       48.69     24.28 o 
  -8   1  13       63.34       63.58     27.60 o 
  -7   1  13       57.96       74.27     22.65 o 
  -6   1  13      115.25      132.30     15.59 o 
  -5   1  13       24.69       14.24     11.12 o 
  -4   1  13      261.82      264.41     13.41 o 
  -3   1  13      542.20      584.80     25.68 o 
  -2   1  13     1599.01     1508.17     60.82 o 
  -1   1  13     1957.11     1964.38     78.31 o 
   0   1  13     5543.30     5408.67    212.83 o 
   1   1  13     1455.47     1437.46     57.66 o 
   2   1  13     1590.84     1595.08     73.28 o 
   3   1  13      507.83      519.01     22.75 o 
   4   1  13      258.13      281.67     17.66 o 
   5   1  13       14.83        4.50      9.88 o 
   6   1  13      134.94      177.70     66.59 o 
   7   1  13       56.00       37.77     25.11 o 
   8   1  13       70.70       24.80     33.89 o 
  -8   2  13       38.35       53.67     28.48 o 
  -7   2  13        2.19      -20.19     20.19 o 
  -6   2  13      472.81      460.11     28.89 o 
  -5   2  13      820.70      775.01     40.67 o 
  -4   2  13      431.61      406.97     18.31 o 
  -3   2  13      895.70      884.61     37.27 o 
  -2   2  13      446.85      426.47     18.59 o 
  -1   2  13      434.94      427.53     19.29 o 
   0   2  13     2860.93     3029.29    119.59 o 
   1   2  13      283.62      386.28     36.03 o 
   2   2  13      327.32      338.93     18.68 o 
   3   2  13      988.24      952.13     44.91 o 
   4   2  13      423.23      437.88     23.97 o 
   5   2  13      811.33      716.53     46.51 o 
   6   2  13      471.14      450.78     34.33 o 
   7   2  13        9.86       20.87     28.76 o 
   8   2  13       30.13       26.64     24.78 o 
  -7   3  13      308.91      235.00     41.74 o 
  -6   3  13       11.85       19.52     14.18 o 
  -5   3  13       81.64       52.53     13.31 o 
  -4   3  13      185.97      202.05     13.95 o 
  -3   3  13      693.08      689.94     35.76 o 
  -2   3  13     1412.71     1509.21     57.86 o 
  -1   3  13     3802.39     3743.86    225.79 o 
   0   3  13      367.40      389.55     25.68 o 
   1   3  13     3242.74     3146.07    143.73 o 
   2   3  13     1447.83     1500.14     69.13 o 
   3   3  13      743.86      773.11     37.37 o 
   4   3  13      204.11      268.07     22.43 o 
   5   3  13       93.48       99.39     17.56 o 
   6   3  13       11.20        4.74     16.69 o 
   7   3  13      314.52      308.90     34.46 o 
  -7   4  13      102.06       74.36     33.16 o 
  -6   4  13      124.87      171.62     20.90 o 
  -5   4  13      209.07      200.91     16.62 o 
  -4   4  13      265.97      279.52     16.90 o 
  -3   4  13      781.09      810.25     44.23 o 
  -2   4  13      423.28      439.00     26.65 o 
  -1   4  13      409.97      420.37     20.75 o 
   0   4  13      270.79      268.47     14.68 o 
   1   4  13      487.07      486.55     19.29 o 
   2   4  13      439.53      468.74     17.76 o 
   3   4  13      967.50      934.25     36.00 o 
   4   4  13      188.70      185.85     17.58 o 
   5   4  13      104.82       71.59     15.05 o 
   6   4  13       98.00      106.21     24.18 o 
   7   4  13      104.59      101.24     17.96 o 
  -7   5  13       48.31       15.27     34.40 o 
  -6   5  13       37.63       56.79     21.17 o 
  -5   5  13      192.52      217.09     19.75 o 
  -4   5  13      160.30      177.34     17.64 o 
  -3   5  13      376.48      400.73     25.57 o 
  -2   5  13       92.02       88.24     16.18 o 
  -1   5  13      655.23      642.29     31.80 o 
   0   5  13     1663.68     1555.41     63.21 o 
   1   5  13      543.76      567.84     23.71 o 
   2   5  13      236.48      239.73     14.38 o 
   3   5  13      464.87      429.34     20.22 o 
   4   5  13      182.57      213.97     13.96 o 
   5   5  13      195.88      177.78     17.37 o 
   6   5  13       46.55       32.29     28.06 o 
   7   5  13       51.19       41.24     17.26 o 
  -6   6  13      169.25      133.78     25.66 o 
  -5   6  13      339.31      364.07     36.75 o 
  -4   6  13      757.43      760.63     56.30 o 
  -3   6  13       47.08       46.58     12.89 o 
  -2   6  13      472.38      508.71     34.09 o 
  -1   6  13      493.59      405.46     38.00 o 
   0   6  13        2.05       -2.94      6.79 o 
   1   6  13      454.80      395.68     27.45 o 
   2   6  13      321.85      384.69     23.69 o 
   3   6  13       42.18       47.55     12.57 o 
   4   6  13      824.91      810.11     44.26 o 
   5   6  13      316.54      311.92     22.96 o 
   6   6  13      177.75      159.28     18.08 o 
  -6   7  13        1.21       -0.70     23.18 o 
  -5   7  13       23.93       25.09     17.50 o 
  -4   7  13      116.81      142.47     17.87 o 
  -3   7  13      276.22      299.61     30.90 o 
  -2   7  13      356.14      350.14     54.59 o 
  -1   7  13     1781.94     1672.97    150.35 o 
   0   7  13      473.70      472.57     24.13 o 
   1   7  13     1828.34     1775.25    110.51 o 
   2   7  13      286.52      287.55     18.43 o 
   3   7  13      292.22      304.01     23.96 o 
   4   7  13      126.15      114.36     17.84 o 
   5   7  13       26.94       42.00     17.53 o 
   6   7  13        0.79       17.24     20.28 o 
  -5   8  13      126.23      156.01     23.23 o 
  -4   8  13       24.35       35.23     17.21 o 
  -3   8  13      441.57      489.46     38.83 o 
  -2   8  13      203.82      217.02     60.51 o 
  -1   8  13       28.14       30.25     33.58 o 
   0   8  13       32.94       31.93     13.14 o 
   1   8  13       11.67       31.13     11.42 o 
   2   8  13      220.41      227.37     20.74 o 
   3   8  13      458.00      492.74     32.43 o 
   4   8  13       16.70       29.90     17.43 o 
   5   8  13      178.16      251.32     54.41 o 
  -4   9  13        4.94       -8.92     22.84 o 
  -3   9  13       80.10       99.02     23.14 o 
  -2   9  13      160.45      137.58     24.06 o 
  -1   9  13       56.11       74.30     19.87 o 
   0   9  13        5.46       -2.78     13.91 o 
   1   9  13       82.32       46.58     22.70 o 
   2   9  13      181.07      154.02     19.71 o 
   3   9  13       76.22       59.58     18.84 o 
   4   9  13        2.78      -19.37     19.37 o 
  -3  10  13       14.02        5.94     23.98 o 
  -2  10  13      105.13       89.17     42.07 o 
  -1  10  13       25.71       45.66     22.94 o 
   0  10  13       30.09      130.86     43.27 o 
   1  10  13       33.90       43.50     24.41 o 
   2  10  13       86.72      115.37     27.56 o 
   3  10  13        8.21       44.73     21.24 o 
   0   0  14    12656.48    12034.86    668.34 o 
   1   0  14      286.62      280.54     17.75 o 
   2   0  14      338.10      310.63     15.10 o 
   3   0  14      971.41     1069.75     44.16 o 
   4   0  14      693.33      707.28     35.79 o 
   5   0  14      648.48      644.84     33.97 o 
   6   0  14       15.93       33.64     13.47 o 
   7   0  14       24.01       21.33     21.70 o 
   8   0  14        2.43       -9.44     22.90 o 
  -8   1  14       63.12       80.91     27.80 o 
  -7   1  14      226.04      186.45     48.12 o 
  -6   1  14      143.29      163.29     17.13 o 
  -5   1  14      154.00      176.26     21.80 o 
  -4   1  14      240.88      233.96     14.17 o 
  -3   1  14       22.79       30.78      7.13 o 
  -2   1  14     1052.62     1035.05     42.52 o 
  -1   1  14     2677.40     2594.42    102.92 o 
   0   1  14      606.17      735.49     55.72 o 
   1   1  14     2593.65     2577.95    102.12 o 
   2   1  14      928.13      907.71     43.23 o 
   3   1  14       64.00       80.55     12.33 o 
   4   1  14      196.98      195.12     16.78 o 
   5   1  14      138.38      117.11     13.79 o 
   6   1  14       93.64       90.88     39.14 o 
   7   1  14      213.73      208.76     51.63 o 
   8   1  14       76.29       51.92     34.29 o 
  -8   2  14        0.59      -24.09     24.09 o 
  -7   2  14        8.98      -18.70     18.70 o 
  -6   2  14      356.09      422.64     27.54 o 
  -5   2  14       10.90       -1.86     16.22 o 
  -4   2  14     2321.94     2372.30     86.39 o 
  -3   2  14      328.55      339.18     17.28 o 
  -2   2  14     1343.00     1371.73     55.71 o 
  -1   2  14     1234.14     1222.93     65.88 o 
   0   2  14     3539.87     3882.26    153.24 o 
   1   2  14     1272.30     1246.90     57.83 o 
   2   2  14      972.82     1039.55     49.11 o 
   3   2  14      325.49      364.57     20.61 o 
   4   2  14     2333.32     2338.63    108.00 o 
   5   2  14       37.61       30.00     15.12 o 
   6   2  14      358.32      401.28     33.03 o 
   7   2  14        8.41      -31.05     31.05 o 
   8   2  14        0.18       11.38     33.38 o 
  -7   3  14       72.48       64.58     35.16 o 
  -6   3  14      268.34      248.04     21.78 o 
  -5   3  14       74.46       59.07     13.45 o 
  -4   3  14      300.56      299.46     17.54 o 
  -3   3  14      367.86      329.56     26.42 o 
  -2   3  14     2452.54     2291.58    112.67 o 
  -1   3  14      106.29       96.07      7.08 o 
   0   3  14     1950.29     1906.96     72.96 o 
   1   3  14       82.92      116.19     13.77 o 
   2   3  14     2504.23     2378.39    108.12 o 
   3   3  14      353.43      340.26     19.65 o 
   4   3  14      323.62      351.93     58.19 o 
   5   3  14      113.41      114.00     21.29 o 
   6   3  14      161.08      172.88     40.41 o 
   7   3  14       98.05       75.10     22.58 o 
  -6   4  14       71.59       94.86     17.42 o 
  -5   4  14       44.66       68.53     17.98 o 
  -4   4  14      737.58      682.68     39.67 o 
  -3   4  14     1315.06     1212.16    125.52 o 
  -2   4  14     1051.77      983.82     45.73 o 
  -1   4  14      966.16      999.30     51.06 o 
   0   4  14      131.62      158.57      9.31 o 
   1   4  14     1100.46     1070.96     35.60 o 
   2   4  14      812.89      776.94     28.25 o 
   3   4  14     1147.31     1137.66     44.31 o 
   4   4  14      705.14      642.21     39.00 o 
   5   4  14       61.08      105.62     15.91 o 
   6   4  14       62.51       37.14     24.74 o 
   7   4  14       31.43       18.60     22.60 o 
  -7   5  14      145.69       97.88     37.38 o 
  -6   5  14       87.17       92.73     29.34 o 
  -5   5  14      215.93      199.33     19.81 o 
  -4   5  14      469.45      513.86     31.01 o 
  -3   5  14      182.09      217.80     20.50 o 
  -2   5  14      435.72      470.30     41.29 o 
  -1   5  14     2589.15     2512.57    204.11 o 
   0   5  14     1387.98     1390.64     76.68 o 
   1   5  14     2536.84     2471.43     89.42 o 
   2   5  14      488.25      518.84     25.02 o 
   3   5  14      214.37      210.27     18.20 o 
   4   5  14      492.78      514.36     23.85 o 
   5   5  14      273.55      232.17     18.75 o 
   6   5  14       66.24       77.14     16.54 o 
   7   5  14      138.17      125.85     20.05 o 
  -6   6  14       12.58        1.23     20.93 o 
  -5   6  14       99.04      107.87     17.78 o 
  -4   6  14      113.65      111.54     16.41 o 
  -3   6  14      194.05      203.97     25.82 o 
  -2   6  14      530.89      576.53     54.23 o 
  -1   6  14      471.94      495.57     33.23 o 
   0   6  14       45.96       74.52      8.23 o 
   1   6  14      589.51      596.37     37.48 o 
   2   6  14      526.35      521.46     26.06 o 
   3   6  14      185.71      189.62     15.53 o 
   4   6  14       71.77       48.00     23.71 o 
   5   6  14      151.56      141.69     16.46 o 
   6   6  14       21.16       21.47     16.83 o 
  -6   7  14       78.36       49.43     19.49 o 
  -5   7  14       88.53      118.13     19.34 o 
  -4   7  14       89.92       93.67     17.14 o 
  -3   7  14      126.22      153.90     22.08 o 
  -2   7  14      397.49      456.92     34.02 o 
  -1   7  14        0.20       29.36     16.41 o 
   0   7  14      332.96      297.56     41.70 o 
   1   7  14       15.14       35.49     10.34 o 
   2   7  14      288.68      359.46     21.14 o 
   3   7  14       97.29      124.29     27.71 o 
   4   7  14       81.45       89.06     17.44 o 
   5   7  14       87.29      126.90     20.83 o 
   6   7  14       81.44       82.94     20.44 o 
  -5   8  14        9.70       -5.53     18.07 o 
  -4   8  14      284.62      268.28     24.25 o 
  -3   8  14      112.40      111.53     23.12 o 
  -2   8  14      247.17      218.96     41.76 o 
  -1   8  14      668.16      678.38    133.14 o 
   0   8  14        1.83        3.78     13.46 o 
   1   8  14      714.72      703.16     52.25 o 
   2   8  14      336.60      346.30     25.38 o 
   3   8  14      117.11      148.17     19.25 o 
   4   8  14      235.71      235.42     31.85 o 
   5   8  14        6.79       22.65     19.62 o 
  -4   9  14       20.02       36.41     45.58 o 
  -3   9  14       11.67       -4.80     20.88 o 
  -2   9  14       34.32       31.48     20.92 o 
  -1   9  14      326.21      327.14     30.88 o 
   0   9  14      168.92      158.10     39.13 o 
   1   9  14      291.19      278.08     32.09 o 
   2   9  14       48.42       44.22     17.87 o 
   3   9  14       18.46       -5.88     18.15 o 
   4   9  14       13.83      -10.65     18.54 o 
  -3  10  14       75.69       66.94     26.76 o 
  -2  10  14       40.87       14.76     23.65 o 
  -1  10  14       54.33       88.54     24.01 o 
   0  10  14        3.96       15.45     36.84 o 
   1  10  14       52.32       83.65     26.80 o 
   2  10  14       53.71      108.03     25.89 o 
   3  10  14       62.74       56.79     22.31 o 
   1   0  15     1593.25     1473.16     59.20 o 
   2   0  15      146.31      163.86      9.84 o 
   3   0  15      632.23      616.54     27.15 o 
   4   0  15      687.58      729.70     36.91 o 
   5   0  15      219.49      192.82     16.52 o 
   6   0  15      181.91      189.06     65.63 o 
   7   0  15      131.53      141.86     23.82 o 
   8   0  15       17.50       65.39     26.35 o 
  -8   1  15       14.32      -28.97     31.67 o 
  -7   1  15      205.55      213.05     26.70 o 
  -6   1  15      461.82      506.48     30.23 o 
  -5   1  15     1446.72     1356.08     71.99 o 
  -4   1  15      243.36      273.52     24.28 o 
  -3   1  15      257.26      251.82     13.90 o 
  -2   1  15      780.11      765.26     32.21 o 
  -1   1  15     1075.26     1156.55     47.18 o 
   0   1  15     4371.79     4438.78    174.90 o 
   1   1  15     1223.74     1280.15     51.59 o 
   2   1  15      883.78      922.88     44.94 o 
   3   1  15      254.46      246.36     16.04 o 
   4   1  15      268.05      287.19     51.52 o 
   5   1  15     1456.54     1318.47     62.62 o 
   6   1  15      495.60      507.70     66.34 o 
   7   1  15      192.43      187.58     26.14 o 
   8   1  15        6.32      -32.73     32.73 o 
  -7   2  15        7.97       -9.07     22.79 o 
  -6   2  15       10.98       38.02     15.78 o 
  -5   2  15      170.49      181.79     14.80 o 
  -4   2  15      688.78      656.47     30.76 o 
  -3   2  15      946.42     1015.99     53.72 o 
  -2   2  15     1751.88     1684.56     67.92 o 
  -1   2  15     2512.41     2592.54    103.01 o 
   0   2  15     8369.65     8642.20    339.08 o 
   1   2  15     2686.98     2747.14    124.24 o 
   2   2  15     1661.99     1561.71     72.23 o 
   3   2  15      982.26     1068.93     50.74 o 
   4   2  15      646.36      650.20     33.21 o 
   5   2  15      127.70      125.50     21.16 o 
   6   2  15       13.53       25.66     17.66 o 
   7   2  15       13.09      -19.05     19.05 o 
  -7   3  15       27.27       22.84     22.22 o 
  -6   3  15      652.38      711.33     46.84 o 
  -5   3  15       90.68       92.48     12.90 o 
  -4   3  15      883.18      863.87     37.88 o 
  -3   3  15       22.83       11.55      9.65 o 
  -2   3  15      767.71      706.46     30.75 o 
  -1   3  15     1212.43     1200.66     51.52 o 
   0   3  15       33.45       23.33      4.95 o 
   1   3  15     1327.33     1327.64     61.77 o 
   2   3  15      681.62      690.77     33.77 o 
   3   3  15       34.57       42.68      8.64 o 
   4   3  15      849.29      804.05     50.83 o 
   5   3  15      166.06      163.71     30.51 o 
   6   3  15      582.12      516.53     50.71 o 
   7   3  15       48.04       13.15     22.52 o 
  -7   4  15      181.56      155.41     39.78 o 
  -6   4  15      260.62      263.77     22.72 o 
  -5   4  15       62.18       76.80     19.11 o 
  -4   4  15      935.34      911.37     41.39 o 
  -3   4  15     1881.97     1883.90     93.14 o 
  -2   4  15      162.43      149.58     13.14 o 
  -1   4  15      809.81      867.38     61.11 o 
   0   4  15       10.67       30.60      8.00 o 
   1   4  15     1077.65     1068.33     35.32 o 
   2   4  15      135.20      132.18     10.77 o 
   3   4  15     1966.46     2008.27    115.72 o 
   4   4  15      998.99      977.68     50.70 o 
   5   4  15       84.90       59.04     19.62 o 
   6   4  15      268.28      259.36     38.23 o 
   7   4  15      183.22      173.73     28.95 o 
  -6   5  15       99.48       99.41     28.07 o 
  -5   5  15      457.68      542.28     33.36 o 
  -4   5  15      116.04      111.72     15.43 o 
  -3   5  15      509.19      488.12     49.98 o 
  -2   5  15      888.05      895.70     78.27 o 
  -1   5  15      108.69      125.85     11.26 o 
   0   5  15     2216.13     2113.09    109.73 o 
   1   5  15      174.90      209.27     11.36 o 
   2   5  15      853.59      764.07     35.38 o 
   3   5  15      454.32      463.70     21.61 o 
   4   5  15       93.03      108.51     12.05 o 
   5   5  15      489.87      545.59     29.96 o 
   6   5  15       87.65       66.53     16.72 o 
   7   5  15      207.16      216.42     22.00 o 
  -6   6  15       59.14       18.48     21.97 o 
  -5   6  15        0.70       23.67     15.74 o 
  -4   6  15      394.87      336.37     25.07 o 
  -3   6  15      418.48      437.00     95.68 o 
  -2   6  15      312.55      362.97     50.90 o 
  -1   6  15      564.26      535.57     47.93 o 
   0   6  15      593.27      573.60     28.61 o 
   1   6  15      513.97      466.64     31.50 o 
   2   6  15      347.90      348.54     19.83 o 
   3   6  15      385.71      406.86     28.90 o 
   4   6  15      353.08      343.55     22.00 o 
   5   6  15        0.03       12.43     13.87 o 
   6   6  15       50.65       35.80     17.27 o 
  -6   7  15       30.28       -7.62     21.95 o 
  -5   7  15       11.08        4.51     17.17 o 
  -4   7  15      320.60      334.64     31.26 o 
  -3   7  15      243.07      240.31     31.45 o 
  -2   7  15      599.26      627.29     78.60 o 
  -1   7  15      223.22      256.79     21.35 o 
   0   7  15     1336.25     1129.06    135.38 o 
   1   7  15      327.13      266.20     25.95 o 
   2   7  15      566.31      567.63     28.75 o 
   3   7  15      250.41      239.52     34.50 o 
   4   7  15      359.82      364.73     30.10 o 
   5   7  15        1.36        8.85     17.76 o 
   6   7  15       23.82       37.85     20.83 o 
  -5   8  15       86.28       59.59     25.46 o 
  -4   8  15       38.26       76.56     31.18 o 
  -3   8  15      155.87      108.92     23.93 o 
  -2   8  15       45.32       48.00     20.69 o 
  -1   8  15      179.55      167.72     55.51 o 
   0   8  15       39.68       49.78     40.58 o 
   1   8  15      200.39      240.75     24.50 o 
   2   8  15       67.52       61.36     16.06 o 
   3   8  15      160.07      136.47     19.79 o 
   4   8  15       46.36       45.57     18.65 o 
   5   8  15       82.88       88.82     36.85 o 
  -4   9  15       81.39       49.24     42.00 o 
  -3   9  15       62.55      104.68     33.11 o 
  -2   9  15       45.06       86.19     22.87 o 
  -1   9  15       51.01       24.98     20.90 o 
   0   9  15       27.64       22.43     19.55 o 
   1   9  15       56.39       53.80     54.29 o 
   2   9  15       29.56        4.19     30.56 o 
   3   9  15       55.41       36.75     17.87 o 
   4   9  15       75.94       68.58     19.97 o 
  -2  10  15       20.99       33.17     24.12 o 
  -1  10  15      335.80      328.30     86.49 o 
   0  10  15       79.70       69.92     42.61 o 
   1  10  15      345.86      372.90     37.58 o 
   2  10  15       36.89        8.63     24.77 o 
   0   0  16     5494.49     5432.24    303.04 o 
   1   0  16      520.30      559.12     24.31 o 
   2   0  16     3085.74     3058.91    121.40 o 
   3   0  16       78.98      102.10     11.30 o 
   4   0  16       74.35       99.22     12.48 o 
   5   0  16      136.52      150.70     18.69 o 
   6   0  16       67.25       76.76     20.14 o 
   7   0  16       10.34       11.56     22.36 o 
  -7   1  16       30.06       45.26     21.83 o 
  -6   1  16       32.16       27.05     14.31 o 
  -5   1  16      235.72      263.58     19.56 o 
  -4   1  16     1042.11      896.06     44.50 o 
  -3   1  16     1313.20     1285.27     65.51 o 
  -2   1  16     2013.84     1871.74     75.19 o 
  -1   1  16      450.33      454.20     20.49 o 
   0   1  16      449.76      482.27     29.63 o 
   1   1  16      461.38      505.06     22.14 o 
   2   1  16     1960.58     1843.57     84.69 o 
   3   1  16     1217.38     1198.88     56.65 o 
   4   1  16      942.11      813.39     40.62 o 
   5   1  16      236.32      230.60     65.38 o 
   6   1  16       17.31        6.09     18.09 o 
   7   1  16       38.02       44.12     30.07 o 
  -7   2  16      161.49      199.80     46.94 o 
  -6   2  16      277.56      281.71     38.26 o 
  -5   2  16      165.31      138.50     15.51 o 
  -4   2  16       47.08       49.75     10.79 o 
  -3   2  16      289.35      314.08     17.18 o 
  -2   2  16      144.53      147.44     19.65 o 
  -1   2  16     1068.57     1062.13     43.85 o 
   0   2  16      579.11      670.69     39.00 o 
   1   2  16     1379.43     1417.21     65.55 o 
   2   2  16      240.55      251.93     16.03 o 
   3   2  16      253.11      265.37     24.41 o 
   4   2  16       48.25       80.98     17.01 o 
   5   2  16      161.08      192.12     45.54 o 
   6   2  16      317.98      314.37     29.44 o 
   7   2  16      166.65      189.59     45.38 o 
  -7   3  16        7.79      -11.27     23.07 o 
  -6   3  16      246.14      237.53     21.74 o 
  -5   3  16      783.30      770.75     35.60 o 
  -4   3  16      235.71      256.58     16.19 o 
  -3   3  16      893.02      879.32     37.87 o 
  -2   3  16      278.71      292.68     15.66 o 
  -1   3  16      367.54      362.19     17.84 o 
   0   3  16      142.79      152.06      8.39 o 
   1   3  16      509.14      470.59     24.65 o 
   2   3  16      267.91      344.56     20.06 o 
   3   3  16      730.56      726.26     45.88 o 
   4   3  16      174.56      178.94     21.33 o 
   5   3  16      874.75      827.52     53.46 o 
   6   3  16      258.73      258.00     27.62 o 
   7   3  16        2.34      -30.40     30.40 o 
  -7   4  16       65.54       34.97     24.36 o 
  -6   4  16       32.62       -7.72     18.98 o 
  -5   4  16       54.18       29.21     14.48 o 
  -4   4  16       67.34       51.36     11.86 o 
  -3   4  16      152.13      165.90     12.92 o 
  -2   4  16      771.57      770.68     38.40 o 
  -1   4  16      953.80      873.30     40.23 o 
   0   4  16     2574.03     2542.58     92.32 o 
   1   4  16      902.74      796.14     28.44 o 
   2   4  16      732.34      720.76     28.29 o 
   3   4  16      215.75      262.24     22.99 o 
   4   4  16       77.25      103.08     27.09 o 
   5   4  16       41.02       26.38     21.79 o 
   6   4  16       26.01       47.54     22.15 o 
   7   4  16       56.13       70.27     27.71 o 
  -6   5  16      113.26      113.87     30.07 o 
  -5   5  16       15.43       19.02     15.17 o 
  -4   5  16      309.50      299.12     25.98 o 
  -3   5  16      241.32      219.20     18.00 o 
  -2   5  16      285.05      272.50     38.39 o 
  -1   5  16      203.50      234.49     25.93 o 
   0   5  16      159.37      156.81     13.96 o 
   1   5  16      181.39      196.69     11.58 o 
   2   5  16      173.12      202.21     12.87 o 
   3   5  16      222.15      230.31     14.26 o 
   4   5  16      189.11      216.36     15.32 o 
   5   5  16       31.46       17.04     13.43 o 
   6   5  16       74.20       75.95     22.23 o 
  -6   6  16      107.00      107.30     25.27 o 
  -5   6  16      108.77      161.59     31.07 o 
  -4   6  16       34.62       44.44     17.98 o 
  -3   6  16      310.60      318.48     35.65 o 
  -2   6  16      679.12      701.40     69.08 o 
  -1   6  16      228.31      254.74     18.72 o 
   0   6  16      429.67      442.49     39.41 o 
   1   6  16      155.78      146.23     12.97 o 
   2   6  16      829.47      801.90     35.64 o 
   3   6  16      320.43      336.73     23.29 o 
   4   6  16       33.44       19.90     12.80 o 
   5   6  16      108.61       99.92     16.21 o 
   6   6  16      109.22       89.31     17.08 o 
  -5   7  16      202.86      269.76     28.26 o 
  -4   7  16      125.28      108.65     37.07 o 
  -3   7  16      287.30      323.38    102.87 o 
  -2   7  16      155.18      190.52     24.45 o 
  -1   7  16      239.81      273.29     20.37 o 
   0   7  16      209.38      160.54     24.23 o 
   1   7  16      307.69      352.62     24.11 o 
   2   7  16      171.35      190.61     15.69 o 
   3   7  16      252.63      275.89     23.60 o 
   4   7  16      116.39      110.39     19.53 o 
   5   7  16      228.42      276.25     26.86 o 
  -5   8  16       18.09        4.15     23.56 o 
  -4   8  16        3.01        8.55     23.51 o 
  -3   8  16        7.12       16.67     52.89 o 
  -2   8  16       13.03       29.93     19.14 o 
  -1   8  16      730.21      747.48     82.03 o 
   0   8  16      175.67      175.97     18.84 o 
   1   8  16      586.26      608.77     36.26 o 
   2   8  16        8.13       39.40     20.24 o 
   3   8  16        7.22      -12.65     17.00 o 
   4   8  16        3.52       17.82     18.80 o 
   5   8  16       28.44       37.82     19.75 o 
  -4   9  16       44.66       75.45     25.31 o 
  -3   9  16       50.02       49.98     23.44 o 
  -2   9  16       50.64       99.87     23.78 o 
  -1   9  16       63.13       93.11     48.41 o 
   0   9  16      111.48      111.88     22.54 o 
   1   9  16       64.11       86.89     24.12 o 
   2   9  16       52.78       94.05     35.54 o 
   3   9  16       67.83       93.01     25.58 o 
   4   9  16       48.32       32.37     21.53 o 
  -2  10  16       75.25       90.64     25.32 o 
  -1  10  16       18.12        1.67     20.50 o 
   0  10  16      100.43       88.68     39.89 o 
   1  10  16       17.40       42.04     25.93 o 
   2  10  16       45.79       16.00     25.12 o 
   1   0  17     1719.26     1682.39     67.80 o 
   2   0  17      570.98      518.34     23.28 o 
   3   0  17      155.92      177.66     13.97 o 
   4   0  17      163.46      144.05     20.19 o 
   5   0  17      764.08      708.56     47.60 o 
   6   0  17      805.22      814.85     69.52 o 
   7   0  17      103.83      110.55     24.69 o 
  -7   1  17       54.77       73.66     23.68 o 
  -6   1  17       90.50       64.15     22.05 o 
  -5   1  17      336.83      359.84     23.50 o 
  -4   1  17      374.78      414.88     35.01 o 
  -3   1  17     1905.04     1921.99     77.64 o 
  -2   1  17     1286.70     1266.15     51.84 o 
  -1   1  17     1630.68     1631.72     65.83 o 
   0   1  17      373.48      363.46     21.74 o 
   1   1  17     1489.88     1543.62     62.00 o 
   2   1  17     1364.37     1393.31     65.08 o 
   3   1  17     1763.47     1744.99     81.09 o 
   4   1  17      479.05      465.72     34.04 o 
   5   1  17      358.54      334.09     35.08 o 
   6   1  17       67.00       83.71     20.42 o 
   7   1  17       59.97       60.62     21.64 o 
  -7   2  17      134.41      139.99     29.03 o 
  -6   2  17       76.88      107.25     18.16 o 
  -5   2  17      397.11      433.40     34.87 o 
  -4   2  17       10.70        2.60      9.16 o 
  -3   2  17      134.56      142.03     11.35 o 
  -2   2  17      912.88      879.10     61.52 o 
  -1   2  17       34.59       44.63      7.02 o 
   0   2  17     6289.67     6045.00    237.99 o 
   1   2  17       48.20       54.30     18.49 o 
   2   2  17      818.65      828.16     40.43 o 
   3   2  17      103.26      118.10     11.66 o 
   4   2  17       22.08       19.17     15.51 o 
   5   2  17      353.14      403.57     31.76 o 
   6   2  17      109.99      112.50     21.97 o 
   7   2  17      118.17      103.70     24.27 o 
  -7   3  17       62.51       61.94     18.25 o 
  -6   3  17       58.29       80.14     17.67 o 
  -5   3  17       37.27       63.52     14.18 o 
  -4   3  17     1154.04     1064.00     50.59 o 
  -3   3  17     1209.52     1233.79     51.72 o 
  -2   3  17     2229.12     2066.95     95.60 o 
  -1   3  17      100.64       90.24      8.94 o 
   0   3  17      612.43      543.64     21.45 o 
   1   3  17      221.08      209.42     14.33 o 
   2   3  17     2245.92     2202.14    100.87 o 
   3   3  17     1155.22     1148.25     68.71 o 
   4   3  17      929.39      943.23     81.31 o 
   5   3  17       34.41       39.11     25.03 o 
   6   3  17       75.50       76.54     20.30 o 
   7   3  17       73.43      102.68     35.78 o 
  -7   4  17      137.79      156.49     22.58 o 
  -6   4  17      152.37      149.74     20.43 o 
  -5   4  17      395.53      345.44     21.73 o 
  -4   4  17       48.15       63.10     15.80 o 
  -3   4  17     1160.72     1118.26     47.48 o 
  -2   4  17      998.22     1079.59     54.88 o 
  -1   4  17      378.97      388.37     22.48 o 
   0   4  17      310.90      274.34     13.44 o 
   1   4  17      295.51      297.82     13.45 o 
   2   4  17     1014.05      967.49     42.27 o 
   3   4  17     1136.18     1022.55     65.07 o 
   4   4  17       50.51       81.80     17.40 o 
   5   4  17      362.88      415.76     61.50 o 
   6   4  17      183.00      208.17     43.65 o 
   7   4  17      146.06      118.26     28.18 o 
  -6   5  17       22.03       21.98     25.91 o 
  -5   5  17      453.35      487.70     58.83 o 
  -4   5  17      175.57      169.33     22.33 o 
  -3   5  17     1565.72     1543.06    125.72 o 
  -2   5  17        0.65        0.80     17.90 o 
  -1   5  17       48.39       69.84      9.89 o 
   0   5  17      402.45      481.48     23.36 o 
   1   5  17      101.44      118.37      9.39 o 
   2   5  17       12.62       20.21      9.07 o 
   3   5  17     1751.11     1600.92     60.61 o 
   4   5  17      174.42      155.68     18.11 o 
   5   5  17      479.36      528.23     36.60 o 
   6   5  17       23.46        5.77     16.70 o 
  -6   6  17       98.48       90.86     24.40 o 
  -5   6  17       81.61       64.81     20.52 o 
  -4   6  17      151.21      175.52     38.87 o 
  -3   6  17       72.31       69.94     14.59 o 
  -2   6  17       29.86       47.44     12.68 o 
  -1   6  17     1294.22     1280.08     85.65 o 
   0   6  17      425.09      459.85     33.47 o 
   1   6  17     1270.10     1152.02     58.90 o 
   2   6  17       56.16       64.46     11.62 o 
   3   6  17      106.94      144.47     14.71 o 
   4   6  17      155.24      143.56     26.62 o 
   5   6  17       68.53       40.40     31.15 o 
   6   6  17      128.81      118.09     18.48 o 
  -5   7  17      156.06      148.69     26.96 o 
  -4   7  17       84.16       83.60     28.74 o 
  -3   7  17      100.96      122.07     31.89 o 
  -2   7  17       65.68       61.84     14.83 o 
  -1   7  17      421.08      483.79     44.90 o 
   0   7  17      252.12      286.31     21.21 o 
   1   7  17      473.52      501.47     38.65 o 
   2   7  17       63.92       76.55     13.01 o 
   3   7  17       88.04       81.58     17.48 o 
   4   7  17      108.04      106.53     26.47 o 
   5   7  17      154.87      112.46     22.32 o 
  -4   8  17        1.76       34.43     23.84 o 
  -3   8  17       84.74       98.48     22.75 o 
  -2   8  17      230.16      217.99     21.09 o 
  -1   8  17      196.16      212.70     28.22 o 
   0   8  17      475.16      457.96     36.26 o 
   1   8  17      176.64      173.57     21.76 o 
   2   8  17      265.66      262.62     54.18 o 
   3   8  17       84.02       95.87     19.72 o 
   4   8  17        2.14       10.37     18.24 o 
  -3   9  17       27.18       83.02     55.09 o 
  -2   9  17      253.19      293.34     54.43 o 
  -1   9  17      167.78      194.41     26.06 o 
   0   9  17       26.39       94.67     82.50 o 
   1   9  17      172.88      276.46     32.84 o 
   2   9  17      234.90      291.60     32.75 o 
   3   9  17       47.65       34.22     24.66 o 
  -1  10  17      108.51       64.92     27.89 o 
   0  10  17        1.65       24.94     39.09 o 
   1  10  17      151.27      162.97     43.52 o 
   0   0  18     6692.82     6898.17    383.88 o 
   1   0  18      296.54      321.42     15.91 o 
   2   0  18      251.19      309.58     18.78 o 
   3   0  18     2101.81     1887.54     87.32 o 
   4   0  18        2.28      -10.67     10.67 o 
   5   0  18      721.25      672.31     36.36 o 
   6   0  18      487.75      512.77     40.30 o 
   7   0  18       37.02       46.02     38.67 o 
  -7   1  18       95.30      116.04     24.88 o 
  -6   1  18       52.32       36.78     16.03 o 
  -5   1  18      135.04      168.58     23.21 o 
  -4   1  18      311.70      345.97     30.82 o 
  -3   1  18      342.89      365.31     36.32 o 
  -2   1  18      810.79      820.98     34.94 o 
  -1   1  18     2488.63     2435.16     97.23 o 
   0   1  18      224.13      252.38     13.37 o 
   1   1  18     2371.53     2374.86     94.59 o 
   2   1  18      691.95      730.69     36.41 o 
   3   1  18      353.15      365.60     21.41 o 
   4   1  18      280.14      308.82     31.78 o 
   5   1  18      165.63      164.52     45.41 o 
   6   1  18       35.21       60.07     21.40 o 
   7   1  18      111.29      113.07     24.74 o 
  -7   2  18      155.83      170.85     25.36 o 
  -6   2  18       15.63       -0.36     15.78 o 
  -5   2  18      340.44      345.25     37.79 o 
  -4   2  18      495.67      435.00     53.62 o 
  -3   2  18      357.28      321.51     17.57 o 
  -2   2  18     1088.60     1008.22     42.31 o 
  -1   2  18      421.29      411.59     19.82 o 
   0   2  18      680.23      649.85     31.27 o 
   1   2  18      356.85      389.75     21.85 o 
   2   2  18     1117.71     1021.55     49.09 o 
   3   2  18      354.72      336.71     20.23 o 
   4   2  18      437.60      433.12     32.40 o 
   5   2  18      292.63      310.15     48.18 o 
   6   2  18       16.72        5.74     19.26 o 
   7   2  18      161.65      159.17     37.52 o 
  -7   3  18        2.74      -14.36     18.60 o 
  -6   3  18      211.33      181.00     22.28 o 
  -5   3  18      349.51      324.69     52.73 o 
  -4   3  18      265.26      255.03     17.53 o 
  -3   3  18      535.91      518.11     31.36 o 
  -2   3  18      693.55      719.96     51.00 o 
  -1   3  18       89.09      127.43     10.67 o 
   0   3  18     1949.10     1718.79     62.44 o 
   1   3  18       43.01       87.42     17.07 o 
   2   3  18      762.73      762.51     37.80 o 
   3   3  18      574.65      567.00     38.99 o 
   4   3  18      307.69      330.27     27.66 o 
   5   3  18      338.25      368.45     30.84 o 
   6   3  18      177.27      148.65     36.94 o 
   7   3  18        4.56       15.24     31.78 o 
  -7   4  18       28.65       12.92     18.96 o 
  -6   4  18       24.18       12.64     17.05 o 
  -5   4  18      484.35      513.44     27.12 o 
  -4   4  18      152.29      133.81     13.71 o 
  -3   4  18       40.85       38.16     10.21 o 
  -2   4  18      177.97      208.76     17.10 o 
  -1   4  18      578.62      562.87     53.70 o 
   0   4  18      179.09      195.91     13.04 o 
   1   4  18      685.05      672.23     25.18 o 
   2   4  18      232.79      261.53     17.81 o 
   3   4  18        5.52        7.05     15.63 o 
   4   4  18      214.02      225.16     23.20 o 
   5   4  18      469.77      560.92     62.94 o 
   6   4  18       26.07        3.15     22.80 o 
   7   4  18       31.68       22.83     25.44 o 
  -6   5  18       17.51       48.94     35.65 o 
  -5   5  18       73.03       79.65     17.31 o 
  -4   5  18      201.41      226.97     19.32 o 
  -3   5  18       39.57       30.93     13.42 o 
  -2   5  18      762.65      745.72     85.56 o 
  -1   5  18      903.55      917.50     46.99 o 
   0   5  18        9.63       21.55      8.93 o 
   1   5  18      805.27      726.86     33.96 o 
   2   5  18      664.45      622.03     26.75 o 
   3   5  18       60.44       99.95     11.69 o 
   4   5  18      158.50      163.75     14.51 o 
   5   5  18       86.96      112.06     15.96 o 
   6   5  18       20.76       33.54     16.66 o 
  -6   6  18      112.60      126.76     22.39 o 
  -5   6  18       97.89       57.28     16.88 o 
  -4   6  18       52.45       36.93     17.91 o 
  -3   6  18      237.92      245.47     21.48 o 
  -2   6  18      152.82      159.77     16.84 o 
  -1   6  18      227.59      246.81     28.81 o 
   0   6  18       31.02       35.27     12.72 o 
   1   6  18      188.96      172.40     17.69 o 
   2   6  18      169.47      178.52     15.07 o 
   3   6  18      234.41      258.01     18.22 o 
   4   6  18       24.83       18.01     15.23 o 
   5   6  18       86.17       92.60     15.82 o 
   6   6  18      118.37       83.33     18.89 o 
  -5   7  18       18.72      -19.45     19.45 o 
  -4   7  18        0.44       16.37     22.05 o 
  -3   7  18       72.18       74.08     16.33 o 
  -2   7  18      296.69      303.56     22.58 o 
  -1   7  18       26.81       55.12     25.63 o 
   0   7  18      227.45      246.91     20.28 o 
   1   7  18       14.71       41.21     15.63 o 
   2   7  18      273.60      274.10     22.39 o 
   3   7  18       90.32       61.29     16.51 o 
   4   7  18        4.27       27.14     31.88 o 
   5   7  18       19.11       -5.64     18.33 o 
  -4   8  18       98.06      136.92     25.63 o 
  -3   8  18       46.85       55.14     16.99 o 
  -2   8  18       60.69      124.48     21.09 o 
  -1   8  18       94.87       90.60     20.12 o 
   0   8  18        4.10        7.99     17.44 o 
   1   8  18       97.22       97.95     17.05 o 
   2   8  18       65.47       74.36     22.91 o 
   3   8  18       46.38       71.58     23.26 o 
   4   8  18      125.24      175.40     23.46 o 
  -3   9  18       89.43       63.96     29.33 o 
  -2   9  18       84.44      149.08     25.34 o 
  -1   9  18       22.96       26.16     20.46 o 
   0   9  18      109.76      118.73     24.09 o 
   1   9  18        6.75       19.07     22.69 o 
   2   9  18       72.62       87.71     30.80 o 
   3   9  18       92.43       58.44     24.78 o 
  -1  10  18       63.64       37.12     24.54 o 
   0  10  18       53.58        3.45     42.39 o 
   1  10  18       48.99       15.05     41.74 o 
   1   0  19      537.47      504.24     22.80 o 
   2   0  19     1055.70     1001.35     58.12 o 
   3   0  19      917.58      864.01     48.80 o 
   4   0  19      151.41      159.23     15.38 o 
   5   0  19        5.11       -6.35     12.85 o 
   6   0  19       24.64      -10.65     18.91 o 
   7   0  19        2.77      -12.19     21.05 o 
  -7   1  19       77.19       65.42     24.93 o 
  -6   1  19      197.57      172.83     20.50 o 
  -5   1  19       51.15       67.60     14.39 o 
  -4   1  19       63.79       55.76     15.03 o 
  -3   1  19      692.65      677.39     35.58 o 
  -2   1  19      865.31      843.51     39.55 o 
  -1   1  19      649.90      684.12     29.78 o 
   0   1  19       95.73       99.30      8.42 o 
   1   1  19      832.49      953.53     45.68 o 
   2   1  19      823.76      803.31     39.70 o 
   3   1  19      676.25      674.20     34.69 o 
   4   1  19       72.25       74.23     12.19 o 
   5   1  19       77.59       55.17     31.00 o 
   6   1  19      167.38      189.98     25.22 o 
   7   1  19      114.47      135.80     26.20 o 
  -7   2  19       74.67       54.78     22.19 o 
  -6   2  19       10.36      -14.01     15.65 o 
  -5   2  19      750.00      721.39     55.30 o 
  -4   2  19      177.61      176.73     16.45 o 
  -3   2  19     2243.58     2135.60    127.47 o 
  -2   2  19       44.37       51.39     11.41 o 
  -1   2  19       84.46       82.73     10.37 o 
   0   2  19       65.92       41.57      7.17 o 
   1   2  19       85.64       99.97     13.48 o 
   2   2  19       90.14       88.93     19.95 o 
   3   2  19     2272.25     2108.61     97.19 o 
   4   2  19      134.96      131.92     19.75 o 
   5   2  19      808.73      797.18     52.70 o 
   6   2  19       25.39       43.10     21.69 o 
   7   2  19       81.31      106.09     38.45 o 
  -7   3  19       64.76       16.06     22.57 o 
  -6   3  19      259.93      262.16     22.80 o 
  -5   3  19       94.72       99.67     16.99 o 
  -4   3  19      334.62      357.29     20.12 o 
  -3   3  19      130.28      104.47     11.71 o 
  -2   3  19      111.94      112.17     11.12 o 
  -1   3  19     2191.28     2096.82     94.67 o 
   0   3  19       70.91       99.54     11.09 o 
   1   3  19     2143.43     2116.96     97.14 o 
   2   3  19       91.69      118.86     12.32 o 
   3   3  19       75.01       67.85     21.89 o 
   4   3  19      349.78      319.21     29.08 o 
   5   3  19      124.81      128.54     24.29 o 
   6   3  19      250.79      291.71     60.16 o 
   7   3  19       65.79       60.90     35.27 o 
  -6   4  19       48.33       50.94     18.87 o 
  -5   4  19      187.34      161.59     21.63 o 
  -4   4  19      325.56      333.77     25.77 o 
  -3   4  19      673.92      656.69     31.63 o 
  -2   4  19      574.72      586.08     50.13 o 
  -1   4  19      348.65      362.76     30.84 o 
   0   4  19        0.60       -7.95      7.95 o 
   1   4  19      350.01      350.29     16.06 o 
   2   4  19      608.83      614.88     28.08 o 
   3   4  19      469.36      552.83     39.40 o 
   4   4  19      423.28      465.82     52.94 o 
   5   4  19      161.59      177.99     32.98 o 
   6   4  19       39.47       55.09     23.10 o 
  -6   5  19      227.73      243.74     31.65 o 
  -5   5  19       53.29       14.90     16.72 o 
  -4   5  19       32.41       40.32     14.82 o 
  -3   5  19      213.72      285.45     20.75 o 
  -2   5  19      439.72      468.22     58.65 o 
  -1   5  19      100.61       91.01     12.59 o 
   0   5  19     1455.47     1401.26     86.16 o 
   1   5  19       97.86      108.98     14.64 o 
   2   5  19      457.23      430.61     20.21 o 
   3   5  19      224.68      243.01     16.78 o 
   4   5  19       32.44       34.97     11.19 o 
   5   5  19       58.98      100.25     25.73 o 
   6   5  19      226.22      264.81     35.88 o 
  -6   6  19       75.83       22.74     29.25 o 
  -5   6  19       27.57        5.86     16.23 o 
  -4   6  19      527.02      564.71     69.51 o 
  -3   6  19      244.18      288.68     40.76 o 
  -2   6  19      512.54      489.21     55.25 o 
  -1   6  19        3.17        8.52     13.47 o 
   0   6  19        0.47       -9.57      9.57 o 
   1   6  19        0.40       -6.71     12.68 o 
   2   6  19      535.95      479.65     25.51 o 
   3   6  19      250.12      278.95     18.97 o 
   4   6  19      572.67      542.73     29.33 o 
   5   6  19       52.20       43.02     15.37 o 
   6   6  19       63.32       66.75     17.77 o 
  -5   7  19       52.78       55.07     19.37 o 
  -4   7  19       12.41       19.94     18.53 o 
  -3   7  19       60.05       27.81     18.00 o 
  -2   7  19       96.72       87.35     16.94 o 
  -1   7  19      108.05      123.35     16.65 o 
   0   7  19      344.74      385.28     59.86 o 
   1   7  19      120.19      129.05     16.85 o 
   2   7  19       77.74       79.02     16.57 o 
   3   7  19       74.71       53.02     14.40 o 
   4   7  19        9.25      -16.71     16.71 o 
   5   7  19       58.50       90.10     21.10 o 
  -4   8  19       16.60       20.50     18.18 o 
  -3   8  19      179.08      175.76     21.00 o 
  -2   8  19        7.11       11.16     32.41 o 
  -1   8  19       74.25       54.45     19.41 o 
   0   8  19      143.97      238.35     44.99 o 
   1   8  19       81.05       83.13     19.51 o 
   2   8  19        4.76       33.86     16.57 o 
   3   8  19      169.09      166.21     27.28 o 
   4   8  19       20.47       11.87     18.81 o 
  -3   9  19       18.85      -19.82     21.42 o 
  -2   9  19       64.83       85.26     26.91 o 
  -1   9  19       47.64       74.36     24.31 o 
   0   9  19      111.88      141.30     23.92 o 
   1   9  19       63.09       52.51     22.45 o 
   2   9  19       74.71      108.67     26.76 o 
   3   9  19       14.64        7.23     24.52 o 
   0   0  20     4514.22     4340.01    242.41 o 
   1   0  20       31.75       34.08      7.29 o 
   2   0  20      344.04      334.07     20.26 o 
   3   0  20     1636.51     1557.56     73.18 o 
   4   0  20      113.48       98.11     13.71 o 
   5   0  20      970.41      968.21     49.17 o 
   6   0  20       20.56      -17.36     43.23 o 
   7   0  20       34.83        8.79     36.38 o 
  -7   1  20      120.40      153.80     26.52 o 
  -6   1  20      434.35      464.12     39.49 o 
  -5   1  20      305.60      284.99     27.63 o 
  -4   1  20      234.86      226.13     18.31 o 
  -3   1  20      602.14      576.16     31.07 o 
  -2   1  20      114.73      109.39     12.13 o 
  -1   1  20     2223.26     2126.02     85.56 o 
   0   1  20     2375.54     2174.58     86.97 o 
   1   1  20     2416.57     2398.54    109.64 o 
   2   1  20      136.31      138.45     13.19 o 
   3   1  20      517.94      531.07     28.93 o 
   4   1  20      258.09      222.28     17.63 o 
   5   1  20      273.12      310.04     29.30 o 
   6   1  20      364.64      393.07     34.47 o 
   7   1  20      133.73      155.56     26.49 o 
  -7   2  20       53.31       31.55     19.11 o 
  -6   2  20       68.20       50.10     17.09 o 
  -5   2  20      109.41      115.38     16.75 o 
  -4   2  20       73.33       73.49     14.08 o 
  -3   2  20     1846.58     1612.92     75.65 o 
  -2   2  20      567.93      524.76     24.70 o 
  -1   2  20     1253.88     1204.96     51.81 o 
   0   2  20      110.78      105.02     11.54 o 
   1   2  20     1207.90     1175.25     55.90 o 
   2   2  20      547.30      501.18     27.49 o 
   3   2  20     1950.19     1741.00     81.42 o 
   4   2  20       67.30       10.27     17.89 o 
   5   2  20       84.94      132.71     22.61 o 
   6   2  20       70.34      115.93     22.23 o 
   7   2  20       41.73       45.63     73.92 o 
  -7   3  20        7.41        4.42     18.91 o 
  -6   3  20      256.22      294.71     24.50 o 
  -5   3  20      233.30      218.10     20.64 o 
  -4   3  20       25.14       20.84     12.89 o 
  -3   3  20      296.62      357.01     24.51 o 
  -2   3  20      104.79      101.53     10.76 o 
  -1   3  20      196.13      208.84     13.55 o 
   0   3  20      184.31      154.42     13.70 o 
   1   3  20      175.43      232.61     19.77 o 
   2   3  20       87.97      111.65     12.70 o 
   3   3  20      378.53      419.51     88.55 o 
   4   3  20       37.16       54.69     17.54 o 
   5   3  20      246.23      264.92     28.71 o 
   6   3  20      281.86      280.39     30.65 o 
   7   3  20        6.50      -23.60     34.29 o 
  -6   4  20       17.30        4.97     16.63 o 
  -5   4  20       37.05       31.82     15.13 o 
  -4   4  20      481.41      483.95     25.58 o 
  -3   4  20      525.27      492.21     27.20 o 
  -2   4  20      511.29      492.04     43.75 o 
  -1   4  20      365.87      357.97     22.08 o 
   0   4  20       38.40       57.74     12.92 o 
   1   4  20      300.83      335.81     20.97 o 
   2   4  20      658.60      556.39     38.27 o 
   3   4  20      438.43      506.74     36.95 o 
   4   4  20      584.38      564.96     40.74 o 
   5   4  20       29.15       12.91     20.50 o 
   6   4  20       16.10      -18.39     23.58 o 
  -6   5  20       50.80       45.37     28.83 o 
  -5   5  20       86.81       99.23     21.54 o 
  -4   5  20      143.97      176.40     30.88 o 
  -3   5  20       58.64       30.46     14.03 o 
  -2   5  20      137.56      148.35     15.79 o 
  -1   5  20      121.67      119.88     14.42 o 
   0   5  20      315.04      295.65     17.61 o 
   1   5  20      171.69      190.80     17.50 o 
   2   5  20      151.34      174.74     13.27 o 
   3   5  20       56.29       35.01     10.75 o 
   4   5  20      124.26      134.48     14.13 o 
   5   5  20       65.69       71.15     18.86 o 
   6   5  20       69.57       82.61     17.69 o 
  -5   6  20      121.50       74.93     18.35 o 
  -4   6  20       76.62       92.11     17.25 o 
  -3   6  20      310.78      351.06     24.87 o 
  -2   6  20      424.83      498.60     31.09 o 
  -1   6  20       37.88       51.31     13.76 o 
   0   6  20      257.86      315.11     22.81 o 
   1   6  20       65.34       88.64     15.19 o 
   2   6  20      398.34      445.20     29.30 o 
   3   6  20      237.39      235.31     20.02 o 
   4   6  20       75.83       89.37     15.46 o 
   5   6  20      110.54       69.94     16.41 o 
  -5   7  20       70.55       62.03     19.74 o 
  -4   7  20       39.13       18.60     16.26 o 
  -3   7  20      125.57      188.24     20.21 o 
  -2   7  20       79.26       75.23     15.52 o 
  -1   7  20      225.36      235.92     53.01 o 
   0   7  20      468.06      547.68     40.28 o 
   1   7  20      238.05      238.44     46.82 o 
   2   7  20       71.77       92.37     17.15 o 
   3   7  20      108.42      166.20     20.76 o 
   4   7  20       24.71       19.01     17.72 o 
   5   7  20       80.25       78.21     26.87 o 
  -4   8  20      149.47      194.05     24.38 o 
  -3   8  20       18.54       33.06     16.83 o 
  -2   8  20       31.24        8.17     22.51 o 
  -1   8  20       98.77      157.55     24.08 o 
   0   8  20       25.94       40.17     21.68 o 
   1   8  20      100.94      157.69     31.67 o 
   2   8  20       41.07       32.45     18.08 o 
   3   8  20       19.31       29.82     24.94 o 
   4   8  20      135.43      114.16     28.40 o 
  -2   9  20      111.11      197.43     31.43 o 
  -1   9  20       24.55       51.81     25.65 o 
   0   9  20      169.00      167.99     26.93 o 
   1   9  20       17.12       56.14     22.58 o 
   2   9  20      113.33      138.64     27.68 o 
   1   0  21      259.40      262.83     17.55 o 
   2   0  21     1412.89     1293.23     61.46 o 
   3   0  21     1487.43     1360.82     75.19 o 
   4   0  21       10.29       -1.79     14.12 o 
   5   0  21      135.37      168.53     18.16 o 
   6   0  21      105.09      104.11     22.86 o 
   7   0  21        6.05        6.62     53.78 o 
  -7   1  21       84.05       78.28     60.50 o 
  -6   1  21       24.10       23.41     16.73 o 
  -5   1  21       90.35       96.02     16.16 o 
  -4   1  21      442.56      456.87     26.80 o 
  -3   1  21      559.31      527.52     29.53 o 
  -2   1  21      114.04      109.38     14.13 o 
  -1   1  21      716.77      692.37     30.35 o 
   0   1  21      313.10      353.07     17.86 o 
   1   1  21      704.81      763.19     38.26 o 
   2   1  21      122.67      118.18     12.73 o 
   3   1  21      653.09      554.12     30.62 o 
   4   1  21      497.76      477.81     28.37 o 
   5   1  21       70.49       41.49     21.36 o 
   6   1  21       14.88        6.39     50.91 o 
   7   1  21       60.96       73.38     24.44 o 
  -7   2  21      198.97      167.71     31.08 o 
  -6   2  21       22.65       40.44     26.53 o 
  -5   2  21       58.35       54.26     15.00 o 
  -4   2  21      180.99      190.26     29.95 o 
  -3   2  21       60.54       92.32     15.49 o 
  -2   2  21      194.28      197.15     13.45 o 
  -1   2  21      323.64      318.07     17.15 o 
   0   2  21      943.73      905.55     44.32 o 
   1   2  21      246.35      316.45     19.74 o 
   2   2  21      285.30      327.41     20.55 o 
   3   2  21      112.84      155.55     15.01 o 
   4   2  21      208.64      186.49     23.94 o 
   5   2  21       56.25       49.22     27.43 o 
   6   2  21       43.14       23.04     20.95 o 
   7   2  21      192.82      212.75     29.17 o 
  -6   3  21      245.59      273.14     40.81 o 
  -5   3  21       98.08       82.09     15.90 o 
  -4   3  21      287.74      276.19     46.14 o 
  -3   3  21      708.73      721.93     33.20 o 
  -2   3  21      185.61      197.17     14.57 o 
  -1   3  21      316.01      280.91     18.92 o 
   0   3  21      296.89      327.33     20.36 o 
   1   3  21      307.99      286.98     18.89 o 
   2   3  21       93.87      111.96     12.89 o 
   3   3  21      660.17      698.37     46.22 o 
   4   3  21      314.83      294.61     28.49 o 
   5   3  21       92.02      139.32     22.47 o 
   6   3  21      270.95      279.55     31.10 o 
  -6   4  21       77.02       46.49     17.67 o 
  -5   4  21        6.03       -5.23     15.69 o 
  -4   4  21       56.64       40.16     14.64 o 
  -3   4  21      734.87      684.66     61.91 o 
  -2   4  21      484.35      505.77     33.84 o 
  -1   4  21     1079.19     1071.79     62.63 o 
   0   4  21      662.35      611.95     32.53 o 
   1   4  21     1149.84     1182.55     56.98 o 
   2   4  21      473.16      542.25     54.69 o 
   3   4  21      689.31      663.68     45.24 o 
   4   4  21       53.64       55.21     31.67 o 
   5   4  21        5.52       28.05     20.56 o 
   6   4  21       79.88       92.87     36.22 o 
  -6   5  21       21.16       -5.66     23.94 o 
  -5   5  21      248.56      243.24     27.73 o 
  -4   5  21      213.92      219.95     20.15 o 
  -3   5  21      203.89      245.59     20.26 o 
  -2   5  21       72.48      100.42     15.29 o 
  -1   5  21       27.00       25.03     16.26 o 
   0   5  21      172.70      165.51     17.58 o 
   1   5  21       19.60       26.67     14.99 o 
   2   5  21       57.83       88.12     15.74 o 
   3   5  21      265.02      271.56     16.74 o 
   4   5  21      207.42      178.59     15.23 o 
   5   5  21      247.25      237.22     21.51 o 
   6   5  21       22.84       16.76     18.44 o 
  -5   6  21        0.38       27.55     20.13 o 
  -4   6  21        7.74       -3.62     16.20 o 
  -3   6  21        6.79       20.62     14.88 o 
  -2   6  21       17.76       19.78     14.15 o 
  -1   6  21      248.50      244.10     20.28 o 
   0   6  21      223.29      233.98     25.46 o 
   1   6  21      237.16      244.48     20.88 o 
   2   6  21       26.86       29.81     14.75 o 
   3   6  21        0.89      -16.10     18.82 o 
   4   6  21       12.33      -11.67     11.67 o 
   5   6  21        1.88        1.57     21.61 o 
  -4   7  21      131.11      166.16     35.77 o 
  -3   7  21      161.57      147.73     19.72 o 
  -2   7  21       61.25       91.70     18.71 o 
  -1   7  21       53.48       43.58     18.60 o 
   0   7  21        5.74      -17.26     17.26 o 
   1   7  21       42.14       45.70     15.12 o 
   2   7  21       81.56      120.36     20.78 o 
   3   7  21      178.06      183.04     26.52 o 
   4   7  21      150.15      145.10     38.24 o 
  -3   8  21       18.83      -16.75     16.75 o 
  -2   8  21      166.74      164.72     25.99 o 
  -1   8  21        2.79       22.87     21.10 o 
   0   8  21       87.76      128.93     23.42 o 
   1   8  21        2.81        1.38     20.03 o 
   2   8  21      146.11      150.06     20.64 o 
   3   8  21       20.27       13.86     22.98 o 
  -2   9  21       20.38       10.66     29.00 o 
  -1   9  21       48.25       28.14     22.48 o 
   0   9  21        1.48      -21.73     21.73 o 
   1   9  21       40.47       38.47     22.86 o 
   2   9  21        9.64       30.86     24.29 o 
   0   0  22     2168.18     2104.67    120.32 o 
   1   0  22      917.12      946.83     46.08 o 
   2   0  22       87.04      102.15     12.54 o 
   3   0  22       37.91       70.58     23.18 o 
   4   0  22       22.29       38.89     12.63 o 
   5   0  22      303.84      302.90     22.66 o 
   6   0  22      226.74      243.12     29.37 o 
   7   0  22       53.61       -4.23     23.00 o 
  -7   1  22       46.14        6.61     24.06 o 
  -6   1  22      359.47      365.21     30.34 o 
  -5   1  22       10.34       -3.29     16.31 o 
  -4   1  22     1060.21     1013.38     69.74 o 
  -3   1  22      457.73      450.59     26.09 o 
  -2   1  22      666.79      619.54     32.64 o 
  -1   1  22      259.99      282.41     15.63 o 
   0   1  22      324.63      312.21     19.47 o 
   1   1  22      266.62      301.29     19.49 o 
   2   1  22      650.44      568.42     30.73 o 
   3   1  22      360.55      418.35     25.28 o 
   4   1  22     1148.68     1079.69     53.55 o 
   5   1  22       37.30       53.22     19.63 o 
   6   1  22      425.68      493.04     41.42 o 
   7   1  22       45.40       36.34     28.78 o 
  -6   2  22       71.45       85.32     17.43 o 
  -5   2  22      117.32      130.10     17.44 o 
  -4   2  22       56.56       62.50     14.37 o 
  -3   2  22     1059.84      941.16     77.43 o 
  -2   2  22      121.42       95.96     15.16 o 
  -1   2  22     2117.09     2033.48     82.07 o 
   0   2  22      721.22      689.79     35.33 o 
   1   2  22     1923.80     1919.15     88.88 o 
   2   2  22       79.41       60.54     12.04 o 
   3   2  22     1026.63      954.07     47.66 o 
   4   2  22       46.81       37.93     18.49 o 
   5   2  22      117.64       72.97     22.66 o 
   6   2  22       91.97      102.33     25.31 o 
  -6   3  22       50.18       18.79     40.17 o 
  -5   3  22      163.52      158.56     19.04 o 
  -4   3  22      131.74      115.74     16.60 o 
  -3   3  22     1211.60     1076.92     83.98 o 
  -2   3  22      752.39      716.03     43.12 o 
  -1   3  22      194.62      196.70     16.44 o 
   0   3  22      230.89      240.95     17.54 o 
   1   3  22      146.45      160.52     14.68 o 
   2   3  22      772.24      785.45     40.26 o 
   3   3  22     1419.13     1426.61     88.65 o 
   4   3  22      137.12      158.34     22.25 o 
   5   3  22      128.09       92.55     23.25 o 
   6   3  22       58.02       86.11     22.98 o 
  -6   4  22       57.83       58.65     20.12 o 
  -5   4  22       75.58       48.96     16.29 o 
  -4   4  22      187.27      154.64     31.40 o 
  -3   4  22      267.74      280.64     26.22 o 
  -2   4  22      337.17      331.19     25.78 o 
  -1   4  22      165.10      169.53     36.15 o 
   0   4  22      119.05      139.66     14.80 o 
   1   4  22      200.68      178.40     16.05 o 
   2   4  22      238.74      213.99     23.98 o 
   3   4  22      273.35      305.70     29.32 o 
   4   4  22      180.91      192.73     26.44 o 
   5   4  22       58.91       32.48     21.40 o 
   6   4  22       67.37       82.50     39.05 o 
  -5   5  22       99.75      148.22     47.36 o 
  -4   5  22      288.51      279.42     26.55 o 
  -3   5  22       85.61       57.90     15.31 o 
  -2   5  22      258.78      274.81     33.00 o 
  -1   5  22      139.22      188.36     26.08 o 
   0   5  22       92.43       75.43     17.94 o 
   1   5  22      165.27      256.02     39.97 o 
   2   5  22      256.29      271.03     30.95 o 
   3   5  22      133.04      114.73     12.74 o 
   4   5  22      263.65      257.11     18.02 o 
   5   5  22       92.56       98.92     15.65 o 
  -5   6  22       15.84       -4.10     21.20 o 
  -4   6  22      124.94      180.56     19.70 o 
  -3   6  22       31.51       37.87     15.23 o 
  -2   6  22      214.89      249.87     57.77 o 
  -1   6  22       81.15       87.85     20.80 o 
   0   6  22      288.18      206.54     46.98 o 
   1   6  22       97.71      117.23     20.48 o 
   2   6  22      212.34      233.34     26.74 o 
   3   6  22       38.54       50.33     17.74 o 
   4   6  22      116.71      127.86     14.82 o 
   5   6  22        6.38      -14.46     14.46 o 
  -4   7  22       95.85       87.51     19.48 o 
  -3   7  22       94.52      118.77     18.45 o 
  -2   7  22       77.01       85.84     17.08 o 
  -1   7  22       29.46       15.42     19.45 o 
   0   7  22      111.62      145.99     22.81 o 
   1   7  22       19.80       19.83     19.26 o 
   2   7  22       63.76       74.24     17.70 o 
   3   7  22       85.62       96.95     19.48 o 
   4   7  22       87.31       73.94     30.71 o 
  -3   8  22       13.41       19.16     19.17 o 
  -2   8  22        0.40      -17.93     21.98 o 
  -1   8  22      333.29      395.87     80.55 o 
   0   8  22       75.05       95.98     22.72 o 
   1   8  22      362.01      385.58     44.95 o 
   2   8  22        0.48      -10.79     17.00 o 
   3   8  22        6.90      -20.16     24.32 o 
  -1   9  22        8.74       25.90     24.15 o 
   0   9  22       95.08      115.77     27.22 o 
   1   9  22        9.98       20.23     36.23 o 
   1   0  23     2914.39     2815.24    128.64 o 
   2   0  23      360.52      312.42     20.65 o 
   3   0  23        9.09       12.86     11.75 o 
   4   0  23      480.13      442.64     45.51 o 
   5   0  23      144.94      138.77     17.47 o 
   6   0  23       39.44       40.30     22.48 o 
  -6   1  23        9.51       13.76     39.45 o 
  -5   1  23       52.21       41.68     18.06 o 
  -4   1  23      476.77      465.49     28.33 o 
  -3   1  23        4.47       -5.58     14.10 o 
  -2   1  23      217.95      228.90     17.52 o 
  -1   1  23     1085.83     1026.87     49.99 o 
   0   1  23        9.06       -8.11     10.70 o 
   1   1  23     1211.74     1240.02     59.37 o 
   2   1  23      216.18      285.27     19.27 o 
   3   1  23       14.41       18.89     11.84 o 
   4   1  23      510.70      538.57     31.14 o 
   5   1  23       42.54       84.82     21.89 o 
   6   1  23       15.64       38.13     22.07 o 
  -6   2  23       92.06       65.47     18.28 o 
  -5   2  23      389.13      372.23     49.59 o 
  -4   2  23      169.80      134.68     17.15 o 
  -3   2  23       42.87       24.43     12.84 o 
  -2   2  23       65.22       52.27     14.28 o 
  -1   2  23        1.78       13.07     10.44 o 
   0   2  23      333.94      348.18     21.47 o 
   1   2  23       13.44       44.46     11.50 o 
   2   2  23       87.31       95.38     13.37 o 
   3   2  23        8.71        2.99     11.77 o 
   4   2  23      138.82      157.34     22.94 o 
   5   2  23      365.39      394.84     71.53 o 
   6   2  23       62.96       56.61     49.69 o 
  -6   3  23        1.80       -6.39     17.23 o 
  -5   3  23       14.24       14.89     15.10 o 
  -4   3  23      427.07      425.08     55.20 o 
  -3   3  23       98.81       61.76     13.75 o 
  -2   3  23      630.48      617.87     40.20 o 
  -1   3  23      513.82      518.48     29.04 o 
   0   3  23       58.44       67.51     12.06 o 
   1   3  23      484.83      483.84     34.72 o 
   2   3  23      608.37      642.06     34.52 o 
   3   3  23      152.98      140.42     33.42 o 
   4   3  23      422.09      467.61     53.07 o 
   5   3  23       14.41       -4.83     21.04 o 
   6   3  23        3.54      -22.55     22.55 o 
  -6   4  23       74.82       58.03     22.19 o 
  -5   4  23       24.25        8.37     15.23 o 
  -4   4  23      411.37      402.95     37.79 o 
  -3   4  23        2.12        2.49     15.97 o 
  -2   4  23       44.52       77.97     14.50 o 
  -1   4  23       42.30       43.41     13.58 o 
   0   4  23       19.67        3.40     12.17 o 
   1   4  23       65.46       74.96     13.56 o 
   2   4  23       48.37       69.23     17.55 o 
   3   4  23       15.59        3.85     21.22 o 
   4   4  23      472.16      429.30     37.03 o 
   5   4  23       25.44        9.56     21.37 o 
   6   4  23       48.59       59.01     35.60 o 
  -5   5  23       22.72        8.48     20.24 o 
  -4   5  23       22.11       23.37     18.07 o 
  -3   5  23      377.34      422.60     53.75 o 
  -2   5  23      518.16      547.93     55.68 o 
  -1   5  23      148.25      140.92     15.75 o 
   0   5  23      350.55      416.98     26.04 o 
   1   5  23      122.02      108.76     16.30 o 
   2   5  23      447.54      506.49     31.46 o 
   3   5  23      420.95      441.57     30.72 o 
   4   5  23       12.90       30.10     13.01 o 
   5   5  23       21.47       34.79     15.09 o 
  -5   6  23       24.44       -5.67     30.09 o 
  -4   6  23      148.65      150.31     20.31 o 
  -3   6  23        1.55       12.15     15.49 o 
  -2   6  23      131.37      141.96     25.99 o 
  -1   6  23      306.15      358.69     31.55 o 
   0   6  23      148.90      127.54     21.66 o 
   1   6  23      318.74      297.77     23.97 o 
   2   6  23      106.86      129.57     18.63 o 
   3   6  23        0.40        3.07     16.36 o 
   4   6  23      171.04      150.31     15.95 o 
   5   6  23       29.52       45.55     16.10 o 
  -4   7  23       36.84       35.10     19.27 o 
  -3   7  23       94.15       73.79     18.58 o 
  -2   7  23      102.77       75.36     18.51 o 
  -1   7  23      150.45      218.93     42.16 o 
   0   7  23       10.41       -4.30     26.84 o 
   1   7  23      157.22      210.43     40.78 o 
   2   7  23      101.18       76.80     19.31 o 
   3   7  23       96.20       61.29     19.66 o 
   4   7  23       44.87       18.79     25.65 o 
  -3   8  23       18.70      -16.78     18.00 o 
  -2   8  23       34.80       28.31     23.29 o 
  -1   8  23        0.57       17.08     23.34 o 
   0   8  23      111.74       88.71     24.62 o 
   1   8  23        2.77       13.46     35.22 o 
   2   8  23       27.79       57.34     20.28 o 
   3   8  23       11.44       38.05     24.57 o 
   0   9  23       91.10      167.56     54.34 o 
   0   0  24       28.81       -3.49     18.91 o 
   1   0  24      847.06      925.91     45.66 o 
   2   0  24      233.88      244.35     18.50 o 
   3   0  24      624.73      507.26     42.12 o 
   4   0  24       11.02       16.66     13.21 o 
   5   0  24      578.83      525.66     87.42 o 
   6   0  24       75.13       80.81     24.46 o 
  -6   1  24       25.56       14.50     22.91 o 
  -5   1  24      254.53      210.08     28.91 o 
  -4   1  24      149.40      154.80     17.04 o 
  -3   1  24       64.78       64.84     13.32 o 
  -2   1  24      287.53      303.05     20.50 o 
  -1   1  24     1150.54     1157.57     67.22 o 
   0   1  24        9.95       20.54     11.54 o 
   1   1  24     1142.10     1166.92     56.50 o 
   2   1  24      218.13      249.74     18.39 o 
   3   1  24       33.64       44.70     20.14 o 
   4   1  24      134.47      140.68     16.38 o 
   5   1  24      250.37      268.35     43.51 o 
   6   1  24       44.48        5.22     25.56 o 
  -6   2  24      137.24      214.84     44.67 o 
  -5   2  24       70.93       96.44     21.31 o 
  -4   2  24      479.44      474.31     29.24 o 
  -3   2  24        5.56      -10.24     11.55 o 
  -2   2  24     1156.11     1040.99     53.95 o 
  -1   2  24      148.07      102.93     23.09 o 
   0   2  24       13.09       19.39     10.83 o 
   1   2  24      123.76      129.52     24.37 o 
   2   2  24     1232.05     1228.49     67.57 o 
   3   2  24        0.30      -12.05     12.05 o 
   4   2  24      487.35      549.79     40.66 o 
   5   2  24      112.14      121.40     24.19 o 
   6   2  24      147.70      193.06     41.91 o 
  -6   3  24      154.78      112.10     20.70 o 
  -5   3  24        9.61       27.98     27.07 o 
  -4   3  24      187.48      176.40     32.30 o 
  -3   3  24       11.56       -5.33     14.28 o 
  -2   3  24      624.79      585.63     64.56 o 
  -1   3  24       16.21       19.63     11.78 o 
   0   3  24     1151.62     1154.41     56.13 o 
   1   3  24       22.93       56.00     21.38 o 
   2   3  24      539.67      524.69     33.95 o 
   3   3  24       14.93       47.49     19.51 o 
   4   3  24      182.92      202.90     25.86 o 
   5   3  24        8.02        3.57     20.48 o 
   6   3  24      173.18      216.77     36.94 o 
  -5   4  24       38.78       36.61     19.80 o 
  -4   4  24      157.54      157.40     30.17 o 
  -3   4  24      156.92      176.11     25.16 o 
  -2   4  24      266.22      328.48     43.69 o 
  -1   4  24       14.56       -0.78     12.58 o 
   0   4  24        0.76       -2.00     12.69 o 
   1   4  24        6.29       -7.24     12.79 o 
   2   4  24      314.03      318.24     28.59 o 
   3   4  24      124.63      147.55     41.89 o 
   4   4  24      139.87      113.93     31.58 o 
   5   4  24       57.93      101.49     24.71 o 
  -5   5  24       62.53       31.74     24.31 o 
  -4   5  24        3.69        3.86     19.69 o 
  -3   5  24       11.68      -12.54     30.75 o 
  -2   5  24        1.11      -13.59     13.59 o 
  -1   5  24      670.65      687.67     62.84 o 
   0   5  24        0.37        0.11     13.10 o 
   1   5  24      625.53      646.70     37.72 o 
   2   5  24        3.55       16.22     14.01 o 
   3   5  24       13.03       34.50     16.70 o 
   4   5  24        4.97        0.87     13.11 o 
   5   5  24       65.22       83.04     15.41 o 
  -4   6  24       57.94       59.40     32.31 o 
  -3   6  24      153.07      169.19     20.68 o 
  -2   6  24        7.24       13.30     15.47 o 
  -1   6  24       12.12       -0.05     17.90 o 
   0   6  24       33.07       11.73     29.58 o 
   1   6  24       24.95       34.79     15.14 o 
   2   6  24       13.68       25.38     16.69 o 
   3   6  24      161.15      171.66     21.16 o 
   4   6  24       70.95       95.02     32.00 o 
  -4   7  24        1.01       -2.98     26.20 o 
  -3   7  24       36.99       45.75     18.56 o 
  -2   7  24       58.77      116.06     19.62 o 
  -1   7  24       38.67       46.33     21.28 o 
   0   7  24      196.80      197.15     27.67 o 
   1   7  24       35.03       -9.54     20.71 o 
   2   7  24       39.39       34.61     42.61 o 
   3   7  24       44.82       24.45     18.39 o 
   4   7  24        1.97        8.60     24.71 o 
  -2   8  24      102.38      163.96     29.60 o 
  -1   8  24       37.70       75.83     24.98 o 
   0   8  24       23.29      -23.17     23.17 o 
   1   8  24       37.35       69.04     25.07 o 
   2   8  24       89.28      139.09     22.40 o 
   1   0  25      122.88      176.19     15.66 o 
   2   0  25      749.11      700.33     37.03 o 
   3   0  25       87.47      102.66     14.44 o 
   4   0  25      205.69      203.01     27.15 o 
   5   0  25        4.38        6.90     28.43 o 
   6   0  25       11.99       17.26     23.53 o 
  -6   1  25      125.16       76.35     45.45 o 
  -5   1  25      162.10      168.57     32.88 o 
  -4   1  25       69.06       93.97     19.37 o 
  -3   1  25      116.99      110.09     15.12 o 
  -2   1  25     1024.86      974.77     60.80 o 
  -1   1  25       39.12       56.69     15.41 o 
   0   1  25     1194.31     1212.02     70.12 o 
   1   1  25       61.64      112.13     13.89 o 
   2   1  25      930.67      977.67     48.41 o 
   3   1  25      104.60      125.17     17.57 o 
   4   1  25       51.18       72.51     20.04 o 
   5   1  25      120.00      112.76     24.05 o 
   6   1  25      137.04      178.41     28.01 o 
  -6   2  25       20.12       -5.97     17.11 o 
  -5   2  25      476.05      474.57     30.71 o 
  -4   2  25      217.18      170.52     21.40 o 
  -3   2  25      175.08      169.60     17.44 o 
  -2   2  25      442.91      438.98     55.87 o 
  -1   2  25       35.61       19.49     15.88 o 
   0   2  25       84.81      110.39     20.85 o 
   1   2  25       17.22       27.54     12.52 o 
   2   2  25      526.93      540.06     31.03 o 
   3   2  25      218.37      250.43     24.65 o 
   4   2  25      229.17      218.91     27.15 o 
   5   2  25      498.22      588.50     72.63 o 
   6   2  25       14.80       32.53     24.22 o 
  -6   3  25       76.47       80.41     30.30 o 
  -5   3  25      114.32      111.30     18.59 o 
  -4   3  25      299.07      313.46     48.04 o 
  -3   3  25      159.25      115.56     18.78 o 
  -2   3  25       46.42       48.67     17.93 o 
  -1   3  25      859.42      884.56     60.86 o 
   0   3  25      296.67      367.76     23.82 o 
   1   3  25     1022.42     1044.25     51.97 o 
   2   3  25       59.68       85.87     28.06 o 
   3   3  25      153.46      170.27     23.67 o 
   4   3  25      297.10      282.88     30.41 o 
   5   3  25       91.40       84.14     25.56 o 
   6   3  25       77.59       66.28     24.82 o 
  -5   4  25      134.19      163.86     33.81 o 
  -4   4  25      132.59      145.22     23.27 o 
  -3   4  25      379.18      334.83     32.99 o 
  -2   4  25      218.84      276.20     59.03 o 
  -1   4  25      261.24      258.54     20.22 o 
   0   4  25       35.79       46.71     14.00 o 
   1   4  25      286.24      306.30     29.01 o 
   2   4  25      241.22      218.01     26.14 o 
   3   4  25      372.52      326.89     36.62 o 
   4   4  25      145.28      242.53     30.08 o 
   5   4  25      134.85      143.36     27.65 o 
  -5   5  25      134.14      141.22     54.45 o 
  -4   5  25       17.45       20.86     37.12 o 
  -3   5  25       26.85       23.76     20.20 o 
  -2   5  25      155.56      130.48     17.93 o 
  -1   5  25      161.23      162.37     17.44 o 
   0   5  25      339.69      414.20     35.00 o 
   1   5  25      162.85      145.12     25.16 o 
   2   5  25      184.66      183.53     42.39 o 
   3   5  25       20.04        7.16     16.82 o 
   4   5  25       12.26       20.49     18.96 o 
   5   5  25      133.79      186.40     27.65 o 
  -4   6  25      147.03      143.04     34.49 o 
  -3   6  25      124.29      117.28     18.45 o 
  -2   6  25      337.39      335.52     39.61 o 
  -1   6  25      105.47      120.81     17.53 o 
   0   6  25        0.60      -18.62     18.62 o 
   1   6  25       91.90      125.65     22.60 o 
   2   6  25      317.16      313.14     25.77 o 
   3   6  25      107.76      135.45     21.37 o 
   4   6  25      132.75       94.66     23.73 o 
  -3   7  25       44.31       56.29     26.23 o 
  -2   7  25       35.71       35.38     22.64 o 
  -1   7  25       71.13       65.92     54.01 o 
   0   7  25       31.85      -11.13     21.05 o 
   1   7  25       79.75       69.32     23.60 o 
   2   7  25       29.44       -1.69     29.57 o 
   3   7  25       52.63       25.99     20.03 o 
  -2   8  25        4.76      -13.21     63.30 o 
  -1   8  25       41.89       46.63     28.09 o 
   0   8  25        9.53       -8.36     23.75 o 
   1   8  25       39.07       22.49     43.87 o 
   2   8  25        5.36       22.18     25.25 o 
   0   0  26     1090.53     1048.29     87.63 o 
   1   0  26       14.07       15.14     14.91 o 
   2   0  26      771.34      733.90     38.83 o 
   3   0  26        4.68      -10.77     12.28 o 
   4   0  26       10.52       12.38     14.27 o 
   5   0  26      139.28      127.26     23.54 o 
   6   0  26        1.19      -14.20     23.23 o 
  -6   1  26      232.42      226.12     31.14 o 
  -5   1  26       15.24       15.93     16.05 o 
  -4   1  26      217.81      182.27     19.00 o 
  -3   1  26      544.00      521.65     30.42 o 
  -2   1  26       91.51       95.64     13.95 o 
  -1   1  26      368.42      422.95     31.52 o 
   0   1  26      761.73      825.43     51.18 o 
   1   1  26      465.66      479.76     27.98 o 
   2   1  26      144.02      187.71     20.56 o 
   3   1  26      570.17      548.16     31.58 o 
   4   1  26      270.36      277.09     29.10 o 
   5   1  26       46.68       51.81     21.59 o 
   6   1  26      239.25      233.84     58.29 o 
  -6   2  26        1.45       -7.17     23.59 o 
  -5   2  26       28.32       11.15     16.22 o 
  -4   2  26       22.86       27.80     15.60 o 
  -3   2  26       32.05        8.70     13.98 o 
  -2   2  26      123.68      160.12     31.20 o 
  -1   2  26       47.30       42.97     16.74 o 
   0   2  26      131.61      154.76     17.54 o 
   1   2  26        9.52       16.03     12.85 o 
   2   2  26      163.10      172.65     17.31 o 
   3   2  26       50.03       32.66     19.06 o 
   4   2  26        9.12      -12.09     21.20 o 
   5   2  26       32.22       59.60     22.23 o 
   6   2  26        2.40       35.22     26.26 o 
  -5   3  26       26.23       17.21     16.79 o 
  -4   3  26      124.09      209.06     26.21 o 
  -3   3  26      226.28      236.20     28.74 o 
  -2   3  26       46.95       15.41     15.97 o 
  -1   3  26       14.34       22.56     15.62 o 
   0   3  26        3.17        7.87     12.75 o 
   1   3  26       10.71       27.76     13.52 o 
   2   3  26       35.61       57.53     14.63 o 
   3   3  26      210.00      324.33     31.17 o 
   4   3  26       91.36      159.46     25.39 o 
   5   3  26       25.68       17.64     22.68 o 
  -5   4  26       80.56       85.19     31.94 o 
  -4   4  26       29.53       24.24     19.91 o 
  -3   4  26      227.91      223.33     24.41 o 
  -2   4  26       88.65      114.95     20.62 o 
  -1   4  26      167.53      186.65     18.15 o 
   0   4  26      566.28      561.38     32.91 o 
   1   4  26      162.70      149.68     24.64 o 
   2   4  26       91.13       56.50     19.21 o 
   3   4  26      243.56      220.22     28.01 o 
   4   4  26       26.28       40.48     23.29 o 
   5   4  26       79.87       70.66     24.79 o 
  -4   5  26       81.60       82.00     52.21 o 
  -3   5  26       35.47       23.69     19.33 o 
  -2   5  26       10.72       15.48     21.32 o 
  -1   5  26       46.92       39.23     14.74 o 
   0   5  26        0.72      -15.81     15.81 o 
   1   5  26       34.64        8.40     29.16 o 
   2   5  26       10.21        4.44     14.98 o 
   3   5  26       31.19        9.20     16.95 o 
   4   5  26       62.99       66.54     19.21 o 
  -4   6  26       13.18      -33.04     33.04 o 
  -3   6  26       20.14        8.78     20.13 o 
  -2   6  26       17.28       28.46     16.66 o 
  -1   6  26      134.63      194.63     41.57 o 
   0   6  26      236.30      268.37     65.61 o 
   1   6  26      104.71      146.92     24.37 o 
   2   6  26       21.86       -1.71     17.05 o 
   3   6  26       26.70        0.33     17.86 o 
   4   6  26       16.01       14.17     19.78 o 
  -3   7  26       60.62       50.48     19.27 o 
  -2   7  26       38.13       45.32     18.06 o 
  -1   7  26       54.57       57.70     22.22 o 
   0   7  26       59.40       42.21     23.34 o 
   1   7  26       44.85      -12.21     33.65 o 
   2   7  26       35.60       38.85     19.10 o 
   3   7  26       43.48       41.54     21.00 o 
  -1   8  26      127.22      126.98     27.00 o 
   0   8  26       53.34       -0.59     48.52 o 
   1   8  26      116.32      147.03     28.25 o 
   1   0  27      230.73      220.25     24.22 o 
   2   0  27       82.60       85.34     16.58 o 
   3   0  27        7.58        1.47     13.75 o 
   4   0  27       13.23      -12.13     23.19 o 
   5   0  27        8.68      -20.82     23.94 o 
   6   0  27       17.03       35.91     25.92 o 
  -5   1  27       52.14       56.41     17.83 o 
  -4   1  27      417.69      407.96     27.82 o 
  -3   1  27      946.70      888.56     46.11 o 
  -2   1  27        5.95       -8.97     28.02 o 
  -1   1  27      439.33      508.60     53.82 o 
   0   1  27       93.10      124.68     19.07 o 
   1   1  27      430.47      475.84     28.13 o 
   2   1  27       15.10       24.09     12.78 o 
   3   1  27      933.35      962.17     53.36 o 
   4   1  27      384.24      414.25     36.10 o 
   5   1  27       34.16       -5.67     21.51 o 
  -5   2  27       92.19       93.07     18.89 o 
  -4   2  27       73.72       65.85     16.85 o 
  -3   2  27      128.31      121.83     20.66 o 
  -2   2  27      691.21      661.53     65.89 o 
  -1   2  27      117.46      128.49     18.88 o 
   0   2  27     1598.22     1525.42     87.11 o 
   1   2  27      142.94      111.74     19.59 o 
   2   2  27      685.04      673.89     44.40 o 
   3   2  27      123.80      161.49     23.47 o 
   4   2  27       73.46       55.20     43.91 o 
   5   2  27       81.20      114.36     26.83 o 
  -5   3  27      162.21      143.06     42.24 o 
  -4   3  27      391.41      352.77     62.47 o 
  -3   3  27      104.40       85.35     20.92 o 
  -2   3  27       84.89       57.00     18.76 o 
  -1   3  27       40.93       53.49     17.76 o 
   0   3  27      107.41      102.82     14.77 o 
   1   3  27       33.12       41.64     14.36 o 
   2   3  27       43.89       47.66     20.44 o 
   3   3  27      117.97      126.66     23.86 o 
   4   3  27      420.27      488.03     41.37 o 
   5   3  27      193.06      269.16     32.05 o 
  -5   4  27       30.48       21.41     19.40 o 
  -4   4  27       18.36       54.82     20.17 o 
  -3   4  27       11.16       15.46     18.25 o 
  -2   4  27       83.27       35.13     17.34 o 
  -1   4  27      101.33      140.44     17.87 o 
   0   4  27      427.01      409.10     33.92 o 
   1   4  27      101.17      115.94     24.20 o 
   2   4  27       80.25       58.34     35.29 o 
   3   4  27        4.86       33.98     21.39 o 
   4   4  27       18.24        9.02     22.99 o 
   5   4  27       32.92       31.38     23.76 o 
  -4   5  27       25.79       30.80     21.60 o 
  -3   5  27      101.33      111.13     22.42 o 
  -2   5  27       67.78       43.97     31.69 o 
  -1   5  27      189.44      211.70     20.59 o 
   0   5  27        5.54      -18.04     18.04 o 
   1   5  27      195.39      214.51     26.59 o 
   2   5  27       83.25       73.03     18.36 o 
   3   5  27      121.42      157.48     34.82 o 
   4   5  27       31.49        7.34     18.80 o 
  -3   6  27       28.72       -5.53     19.96 o 
  -2   6  27       28.83       22.44     17.78 o 
  -1   6  27      176.42      176.59     20.23 o 
   0   6  27        2.83       39.67     22.47 o 
   1   6  27      207.37      171.71     25.81 o 
   2   6  27       35.28       38.33     18.45 o 
   3   6  27       24.67        4.24     19.45 o 
  -2   7  27       74.21      103.41     26.21 o 
  -1   7  27       59.54       80.45     25.69 o 
   0   7  27       47.78       61.80     22.91 o 
   1   7  27       65.38       66.93     23.58 o 
   2   7  27       92.88      104.19     41.58 o 
   0   0  28      195.38      182.90     32.58 o 
   1   0  28        2.04      -16.22     16.22 o 
   2   0  28       52.22       27.43     17.21 o 
   3   0  28       46.59       43.46     15.18 o 
   4   0  28      106.82       84.11     21.59 o 
   5   0  28      164.21      171.31     28.31 o 
  -5   1  28       13.13      -19.91     19.91 o 
  -4   1  28      167.24      156.81     28.35 o 
  -3   1  28       68.22      103.10     16.81 o 
  -2   1  28       15.42       -1.43     16.47 o 
  -1   1  28      209.21      219.21     24.16 o 
   0   1  28      111.27      109.77     20.11 o 
   1   1  28      160.97      214.00     22.80 o 
   2   1  28       21.18       22.92     14.83 o 
   3   1  28      115.58      136.46     17.12 o 
   4   1  28      167.33      227.45     46.07 o 
   5   1  28       20.60       20.21     24.25 o 
  -5   2  28       60.32       24.81     17.64 o 
  -4   2  28        0.21       -6.12     14.86 o 
  -3   2  28       63.80       41.25     19.31 o 
  -2   2  28      162.49      147.56     22.29 o 
  -1   2  28      143.56      131.58     20.85 o 
   0   2  28       16.29       44.36     33.38 o 
   1   2  28      134.07      181.93     20.23 o 
   2   2  28      165.89      180.50     18.81 o 
   3   2  28       53.88       84.94     44.69 o 
   4   2  28        4.22      -16.93     21.03 o 
   5   2  28       52.33       31.16     26.05 o 
  -5   3  28      104.30       72.56     18.66 o 
  -4   3  28      100.69      140.77     36.00 o 
  -3   3  28      132.27      113.60     47.56 o 
  -2   3  28       45.38       36.51     17.71 o 
  -1   3  28       94.26       81.31     19.53 o 
   0   3  28       24.69       15.80     17.27 o 
   1   3  28      126.81      137.46     17.22 o 
   2   3  28       54.82       61.26     19.33 o 
   3   3  28      124.12      130.07     30.07 o 
   4   3  28       82.04      127.80     26.20 o 
   5   3  28       92.68      110.84     37.32 o 
  -4   4  28        0.53      -19.50     19.50 o 
  -3   4  28      187.44      206.23     52.80 o 
  -2   4  28       37.39       53.19     20.19 o 
  -1   4  28        3.25        3.70     16.47 o 
   0   4  28      204.93      268.84     21.60 o 
   1   4  28        5.60      -12.35     17.94 o 
   2   4  28       47.11       60.04     24.89 o 
   3   4  28      174.72      215.03     29.33 o 
   4   4  28        4.07       -3.33     25.51 o 
  -4   5  28      193.10      190.26     43.12 o 
  -3   5  28       95.36       67.24     22.20 o 
  -2   5  28       67.00      113.87     23.51 o 
  -1   5  28      243.59      307.82     23.99 o 
   0   5  28        1.78      -19.30     19.30 o 
   1   5  28      205.78      218.90     27.48 o 
   2   5  28       47.44       26.13     19.02 o 
   3   5  28       95.52       81.53     20.15 o 
   4   5  28      183.52      178.71     24.12 o 
  -3   6  28        5.07      -22.41     25.05 o 
  -2   6  28       38.38       50.91     20.61 o 
  -1   6  28       15.03       23.09     22.74 o 
   0   6  28      168.66      131.11     28.11 o 
   1   6  28       21.15       39.32     21.96 o 
   2   6  28       38.79       22.83     19.00 o 
   3   6  28        5.96        2.03     34.67 o 
  -2   7  28       15.54      -28.53     33.69 o 
  -1   7  28       29.17       40.61     49.03 o 
   0   7  28      116.66      188.58     73.76 o 
   1   7  28       17.67       31.78     23.16 o 
   2   7  28       27.00        9.62     67.29 o 
   1   0  29      195.49      152.59     22.74 o 
   2   0  29      640.08      612.81     42.41 o 
   3   0  29       35.36       12.69     16.05 o 
   4   0  29      278.16      238.56     22.04 o 
   5   0  29      106.63      137.97     25.98 o 
  -5   1  29        7.13       21.72     17.62 o 
  -4   1  29       11.17       -2.94     16.46 o 
  -3   1  29      152.68      134.77     24.72 o 
  -2   1  29      172.19      151.69     47.54 o 
  -1   1  29      109.74      119.35     20.31 o 
   0   1  29      174.32      187.51     25.32 o 
   1   1  29       91.59      117.60     24.09 o 
   2   1  29      149.56      157.58     17.74 o 
   3   1  29      152.08      141.98     18.23 o 
   4   1  29       10.74      -22.37     22.37 o 
   5   1  29        8.63        5.82     22.31 o 
  -5   2  29      146.24      155.28     27.82 o 
  -4   2  29       75.71       50.77     21.00 o 
  -3   2  29      224.57      210.25     24.36 o 
  -2   2  29      106.89       99.01     27.43 o 
  -1   2  29       17.20       11.40     16.94 o 
   0   2  29       41.28       10.40     18.91 o 
   1   2  29       17.52       30.40     18.58 o 
   2   2  29       86.36       96.58     17.73 o 
   3   2  29      251.96      275.32     29.71 o 
   4   2  29       81.18       84.74     48.23 o 
   5   2  29      156.52      147.04     27.46 o 
  -4   3  29        6.16      -18.72     18.72 o 
  -3   3  29       15.92      -19.61     19.61 o 
  -2   3  29       26.54       22.89     19.57 o 
  -1   3  29      742.45      712.09     76.07 o 
   0   3  29      133.73      151.29     21.71 o 
   1   3  29      717.90      695.40     38.80 o 
   2   3  29       30.38       42.67     20.12 o 
   3   3  29       16.03       -1.07     21.37 o 
   4   3  29        8.27       -9.85     44.54 o 
  -4   4  29       33.69       52.86     21.82 o 
  -3   4  29       71.58       92.51     21.59 o 
  -2   4  29       94.44       95.99     21.54 o 
  -1   4  29      105.17       74.98     21.30 o 
   0   4  29      152.84      113.26     17.08 o 
   1   4  29       90.57      114.21     22.91 o 
   2   4  29       83.41      116.75     36.60 o 
   3   4  29       64.87       76.59     24.23 o 
   4   4  29       52.31       47.32     25.56 o 
  -3   5  29        3.50       11.03     20.34 o 
  -2   5  29      130.87      159.19     24.18 o 
  -1   5  29        6.85       12.02     17.95 o 
   0   5  29       84.98       97.70     22.60 o 
   1   5  29       10.27       31.57     22.65 o 
   2   5  29      131.30      120.24     20.39 o 
   3   5  29        3.21      -25.56     25.56 o 
  -2   6  29       38.06       26.27     21.39 o 
  -1   6  29        0.21       -9.88     49.96 o 
   0   6  29        0.01       13.73     49.74 o 
   1   6  29        1.55       16.89     21.32 o 
   2   6  29       40.18       31.52     24.06 o 
  -1   7  29       48.35       40.74     56.36 o 
   0   7  29        1.97       36.77     25.54 o 
   1   7  29       63.27       71.99     25.07 o 
   0   0  30      201.08      202.56     33.71 o 
   1   0  30       14.95       -4.90     20.54 o 
   2   0  30        4.24       11.89     16.89 o 
   3   0  30       19.59        0.83     18.44 o 
   4   0  30      113.63      127.11     24.33 o 
   5   0  30      195.11      221.40     47.31 o 
  -5   1  30        5.60      -21.37     21.37 o 
  -4   1  30        9.06       14.79     15.50 o 
  -3   1  30       57.83       31.15     29.40 o 
  -2   1  30       52.84       77.83     19.88 o 
  -1   1  30      298.65      266.91     26.63 o 
   0   1  30       80.88       42.29     19.28 o 
   1   1  30      345.60      390.87     32.19 o 
   2   1  30       58.49       77.24     20.22 o 
   3   1  30       49.53       41.02     15.33 o 
   4   1  30        5.21        0.96     44.65 o 
   5   1  30       11.89      -22.00     22.00 o 
  -4   2  30      168.06      177.27     24.73 o 
  -3   2  30       36.89       47.58     20.45 o 
  -2   2  30      199.69      204.91     47.96 o 
  -1   2  30       97.65      105.33     20.70 o 
   0   2  30        0.06        8.39     17.05 o 
   1   2  30      119.73      111.51     21.74 o 
   2   2  30      144.70      169.69     19.76 o 
   3   2  30       23.99        5.61     24.94 o 
   4   2  30      138.26      223.10     57.60 o 
  -4   3  30       25.25       -9.33     57.05 o 
  -3   3  30        5.16        5.17     30.64 o 
  -2   3  30      109.58      128.12     32.92 o 
  -1   3  30      218.97      256.78     26.60 o 
   0   3  30       99.10      144.82     50.61 o 
   1   3  30      218.49      309.44     28.97 o 
   2   3  30      137.13      115.07     23.93 o 
   3   3  30        4.86       29.08     24.04 o 
   4   3  30       21.42       41.37     24.49 o 
  -4   4  30      114.44       96.27     43.94 o 
  -3   4  30       47.97       57.26     21.33 o 
  -2   4  30       73.99       66.97     26.58 o 
  -1   4  30       28.36       41.90     20.40 o 
   0   4  30        1.06       -2.33     19.74 o 
   1   4  30       26.62       62.41     22.95 o 
   2   4  30       72.32       69.14     22.62 o 
   3   4  30       52.70       62.28     31.49 o 
   4   4  30      103.30      121.93     34.29 o 
  -3   5  30       21.89       32.26     23.21 o 
  -2   5  30       23.19      -21.06     21.06 o 
  -1   5  30      182.58      230.28     60.34 o 
   0   5  30       57.65       11.49     22.53 o 
   1   5  30      205.52      241.02     53.69 o 
   2   5  30       25.76       12.78     18.25 o 
   3   5  30       15.12       21.24     19.72 o 
  -2   6  30       18.59       -0.14     21.61 o 
  -1   6  30        2.97       24.11     31.49 o 
   0   6  30        3.83      -17.17     23.51 o 
   1   6  30        8.88      -14.32     42.67 o 
   2   6  30       13.72       32.03     24.63 o 
   1   0  31      212.18      286.29     48.94 o 
   2   0  31       29.79      -14.43     33.38 o 
   3   0  31      113.22       67.21     20.65 o 
   4   0  31       29.18        9.10     15.48 o 
  -4   1  31       40.52        3.13     24.23 o 
  -3   1  31      108.67       71.48     32.34 o 
  -2   1  31       57.35       97.43     43.69 o 
  -1   1  31      116.46      126.44     41.03 o 
   0   1  31       34.65       57.84     43.83 o 
   1   1  31      102.58      175.63     27.29 o 
   2   1  31       78.81       84.47     20.61 o 
   3   1  31       99.32       69.94     17.31 o 
   4   1  31       38.05       13.84     22.55 o 
  -4   2  31       54.36       32.63     22.28 o 
  -3   2  31      144.16      154.92     63.10 o 
  -2   2  31       66.92      104.69     22.32 o 
  -1   2  31      126.53      138.93     21.77 o 
   0   2  31       56.12       18.45     18.51 o 
   1   2  31      119.25      183.13     65.65 o 
   2   2  31       89.27      108.91     22.45 o 
   3   2  31      176.56      198.90     50.52 o 
   4   2  31       54.99       47.55     27.80 o 
  -4   3  31       43.65       31.65     21.54 o 
  -3   3  31        5.31       14.17     19.85 o 
  -2   3  31       54.47       52.74     35.89 o 
  -1   3  31      159.34      144.80     22.48 o 
   0   3  31      240.21      276.92     55.91 o 
   1   3  31      152.39      141.23     23.59 o 
   2   3  31       43.76       36.39     48.54 o 
   3   3  31        6.06      -19.15     21.46 o 
   4   3  31       37.62       12.48     23.88 o 
  -3   4  31       93.35       76.08     61.76 o 
  -2   4  31      118.43      112.15     23.22 o 
  -1   4  31        0.19      -18.14     28.91 o 
   0   4  31       12.74        9.83     20.25 o 
   1   4  31        6.30       26.73     44.69 o 
   2   4  31      119.21      142.40     28.63 o 
   3   4  31       87.45       48.43     61.21 o 
  -2   5  31       34.90       55.18     27.03 o 
  -1   5  31       31.32       21.07     38.98 o 
   0   5  31       17.12      -32.14     32.14 o 
   1   5  31       33.32       -3.25     21.42 o 
   2   5  31       43.21       75.55     23.99 o 
  -1   6  31       63.30       11.45     32.14 o 
   0   6  31       59.46       33.69     41.38 o 
   1   6  31       58.69      138.20     28.37 o 
   0   0  32       31.96        5.78     29.20 o 
   1   0  32      180.57      214.62     25.22 o 
   2   0  32       85.97       67.93     19.84 o 
   3   0  32       18.83       51.82     23.33 o 
   4   0  32        2.06      -31.82     31.82 o 
  -4   1  32       61.09       38.10     22.68 o 
  -3   1  32      114.10       95.27     31.27 o 
  -2   1  32       45.34      105.05     51.09 o 
  -1   1  32       68.97       69.72     40.36 o 
   0   1  32       23.14       48.35     35.42 o 
   1   1  32       64.51       50.10     37.16 o 
   2   1  32       44.15       72.32     21.65 o 
   3   1  32       97.03       84.27     27.16 o 
   4   1  32       63.35       13.15     23.41 o 
  -4   2  32       38.21        8.30     21.42 o 
  -3   2  32      133.71      171.20     60.07 o 
  -2   2  32        1.05        4.05     22.02 o 
  -1   2  32      202.38      253.49     27.71 o 
   0   2  32        0.85        8.72     20.12 o 
   1   2  32      198.37      215.07     26.28 o 
   2   2  32        5.53      -24.07     24.07 o 
   3   2  32      118.56      137.99     37.18 o 
   4   2  32       39.54       26.19     24.96 o 
  -3   3  32       85.22       98.33     23.28 o 
  -2   3  32        0.54      -19.79     24.20 o 
  -1   3  32        4.06       23.39     20.05 o 
   0   3  32      132.20      190.09     54.49 o 
   1   3  32        4.06      -20.26     20.26 o 
   2   3  32        1.00       13.09     32.87 o 
   3   3  32       74.74       75.52     27.98 o 
  -3   4  32       53.07        9.41     38.47 o 
  -2   4  32       84.33       90.20     46.67 o 
  -1   4  32       87.73      103.06     76.39 o 
   0   4  32      219.90      232.97     28.84 o 
   1   4  32      111.11      102.97     35.82 o 
   2   4  32       75.14       79.77     24.70 o 
   3   4  32       50.66       -6.28     43.80 o 
  -2   5  32      138.77      233.53     65.58 o 
  -1   5  32       10.48      -19.51     20.85 o 
   0   5  32       65.05      108.54     36.65 o 
   1   5  32       11.65       -5.15     22.59 o 
   2   5  32      125.11      152.30     28.68 o 
   1   0  33      192.62      219.99     26.40 o 
   2   0  33       60.50       61.10     22.94 o 
   3   0  33        9.22       15.75     21.47 o 
  -3   1  33      147.71      134.67     23.09 o 
  -2   1  33      112.13      119.21     23.31 o 
  -1   1  33        4.73       29.13     20.54 o 
   0   1  33       23.05        2.71     20.41 o 
   1   1  33        8.57      -21.08     21.08 o 
   2   1  33      109.41      117.28     28.87 o 
   3   1  33      126.77       11.05     35.67 o 
  -3   2  33       13.64        8.41     31.38 o 
  -2   2  33        1.04       -2.06     18.78 o 
  -1   2  33       89.92       72.24     28.44 o 
   0   2  33      161.23      167.20     86.98 o 
   1   2  33       82.75       81.01     37.74 o 
   2   2  33        2.60       -7.64     51.54 o 
   3   2  33       19.60       12.25     32.51 o 
  -3   3  33       17.54      -20.43     20.43 o 
  -2   3  33      143.40      136.96     24.22 o 
  -1   3  33       76.41       76.52     23.18 o 
   0   3  33       34.73       20.92     44.41 o 
   1   3  33       54.02       35.05     22.42 o 
   2   3  33      173.85      104.17     36.69 o 
   3   3  33       10.31       -4.67     23.99 o 
  -2   4  33        3.85       22.39     26.49 o 
  -1   4  33        6.34       45.33     21.80 o 
   0   4  33        0.96      -17.23     21.47 o 
   1   4  33        2.06        6.84     37.64 o 
   2   4  33        4.61       -5.89     27.94 o 
   0   5  33        7.62      -24.91     31.09 o 
   0   0  34        5.32        7.60     27.85 o 
   1   0  34       29.04       38.83     21.78 o 
   2   0  34        0.22       -2.60     30.87 o 
   3   0  34       54.52       43.27     20.50 o 
  -3   1  34       28.92       12.12     28.47 o 
  -2   1  34       96.67       76.83     21.83 o 
  -1   1  34       53.62       84.95     22.71 o 
   0   1  34       91.52      102.09     22.46 o 
   1   1  34       58.70       41.30     23.65 o 
   2   1  34       99.00       73.30     23.24 o 
   3   1  34       33.94       10.04     33.71 o 
  -3   2  34       13.18      -20.95     21.12 o 
  -2   2  34       94.92       90.58     39.05 o 
  -1   2  34        9.58        5.64     22.19 o 
   0   2  34       24.65       32.69     22.97 o 
   1   2  34        7.73       -4.28     22.41 o 
   2   2  34       74.75       65.52     34.94 o 
   3   2  34       15.48      -11.85     34.22 o 
  -2   3  34       89.57       81.87     22.10 o 
  -1   3  34       25.45       60.89     22.64 o 
   0   3  34       34.83       32.04     23.92 o 
   1   3  34       19.71       41.74     34.22 o 
   2   3  34       83.44       83.05     35.67 o 
  -1   4  34       68.48       95.84     24.45 o 
   0   4  34       23.06      -18.40     35.82 o 
   1   4  34       64.96      -11.96     33.02 o 
   1   0  35        0.55       17.63     20.88 o 
   2   0  35       22.99       27.97     26.58 o 
  -2   1  35       78.23       45.58     22.29 o 
  -1   1  35       24.32       21.29     22.36 o 
   0   1  35      146.89      156.84     25.87 o 
   1   1  35       21.93       10.10     22.31 o 
   2   1  35       68.65       58.75     22.17 o 
  -2   2  35       16.34       38.34     21.52 o 
  -1   2  35       26.40       -4.89     22.76 o 
   0   2  35       10.85       10.41     23.37 o 
   1   2  35       30.39       16.12     22.33 o 
   2   2  35       24.92       -6.36     33.42 o 
  -1   3  35       58.03       18.39     23.82 o 
   0   3  35        2.35       23.68     22.96 o 
   1   3  35       55.46       53.92     35.09 o 
   0   0  36       73.09       97.45     36.51 o 
   1   0  36       27.87       29.11     21.37 o 
  -1   1  36        2.11       13.70     23.91 o 
   0   1  36        0.29       -8.74     22.09 o 
   1   1  36        3.11       -3.32     71.76 o 
   0   2  36        0.29        5.72     22.99 o 
                                                 
